# Supplementary material for: Adverse Physical Health Outcomes and Healthcare Service Utilization in Siblings of Children With Cancer: A Systematic Review
Source: Cancer Med. 2025 Jul 25;14(15):e71035. doi: 10.1002/cam4.71035 (PMC12290661; doi:10.1002/cam4.71035)
Supplement: Supplementary file 2 — Data S2 [file CAM4-14-e71035-s002.xlsx]

## Sheet: Table of contents
Table of contents
eTable 2. Completed data extraction table
eTable 3. Results reported by outcomes
eTable 4. JBI checklist

## Sheet: eTable 2
eTable 2. Completed data extraction table
Authors	Year	Country	Study Type	Aim of Study	Study Population Description	Study Population Age (specify if mean, median etc and distribution ex range, IQR)	Control Population Description	Control Population Age (specify if mean, median etc and distribution ex range, IQR)	Outcome Description	Outcome Definition (e.g., ICD codes, tool) - one row per outcome	Outcome Measurement Definition (e.g., prevalence, hazard ratio + 95% CI)	Total Study Population (N)	Study Population with Outcome (N)	Follow-up Time for Child/Adult with Cancer (include median/mean and distribution)	Follow-Up Time for Study Population (e.g. number of person-years) - if relevant	Study Population Outcome Results	Total Control Population (N)	Control Population with Outcome (N)	Follow-Up Time for Control Population	Control Population Outcome Results	Comparison Measurement Definition (e.g. how are they comparing study population vs controls)	Comparison Measurement Results (e.g., study population vs controls)	JBI Risk of Bias
Armstrong et al	2013	USA/Canada (Childhood Cancer Survivor Study - CCSS)	Retrospective, population-based cohort study	To evaluate the relative contribution of modifiable cardiovascular risk factors on the development of major cardiac events in aging adult survivors of childhood cancer	siblings of childhood cancer survivors	Median age at last follow up: 36.0 (range, 7.1 to 62.6 years)	NA	NA	Cardiac events (coronary artery disease, heart failure, valvular disease, arrhythmia) Cardiovascular risk factors	Self-report (questionnaire)	Cumulative incidence, prevalence	3.159	Coronary artery disease: 184 Congestive heart failure: 177 Valvular disease: 54 Arrhythmia: 51 Hypertension: 304 Diabetes mellitus: 75 Dyslipidemia: 190 Obesity: 727 Multiple (≥ 2) cardiovascular risk factors: 248	Follow-up questionnaire 2007-2009	Follow-up questionnaire 2007-2009	Coronary artery disease: 0,5% Congestive heart failure: 0,3% Valvular disease: 0,1% Arrhythmia: 0,1% Hypertension: 9,6% Diabetes mellitus: 2,4% Dyslipidemia: 6,0% Obesity: 23,1% Multiple (≥ 2) cardiovascular risk factors: 7,9% Cumulative incidence by age 45 years: Coronary artery disease: 0,9% (0,4-1,4%) Heart failure: 0,3% (0,05-0,6%) Valvular disease: 0,1% (0,0-0,3%) Arrhythmia: 0,4 % (0,06-0,7…	NA	NA	NA	NA	NA	NA	Low
Auger et al	2022	Canada	Longitudinal matched cohort study	Risk of hospitalization in children who have a sibling with cancer	Children who had a sibling with cancer	Before age 14 Age groups: year of birth [n(%)] 2006-2010: 623 (38.9) 2011-2015: 691 (43.2) 2016-2019: 286 (17.9)	Children who had unaffected siblings	Before age 14 Age groups: year of birth [n(%)] 2006-2010: 12,241 (38.3) 2011-2015: 13,696 (42.8) 2016-2019: 6063 (18.9)	Hospitalization for pneumonia, asthma, fracture, other morbidities any time after sibling diagnosed with cancer and before age 14 years	ICD codes	Hospitalization rates per 1000 person-years (+ 95% CI)	1600	Any hospitalization: 295 Infectious disease: 72 Benign neoplasm: 9 Blood disorder: 33 Endocrine disorder: 37 Mental/beh: 15 Nervous system: 26 Eye/adnexa: 18 Ear/mastoid: 112 Circulatory: 8 Respiratory: 152 Digestive: 74 Skin: 34 Musculoskeletal: 12 Genitourinary: 29 Ill defined: 66 Injury: 50 Other: 76	Follow up between 2006 and 2020 Follow-up on the date of the sibling’s cancer diagnosis. For children who were born only after the sibling developed cancer, we began follow-up on their date of birth. Follow-up ended at the time of first hospitalization for each morbidity or at the end of the study in 2020.	Up to 14 years	Any hospitalization: 50.7 (45.2-56.8) Infectious disease: 10.7 (8.48-13.5) Benign neoplasm: 1.29 (0.67-2.47) Blood disorder: 4.79 (3.40-6.73) Endocrine disorder: 5.37 (3.89-7.41) Mental/beh: 2.15 (1.29-3.56) Nervous system: 3.74 (2.55-5.50) Eye/adnexa: 2.59 (1.63-4.11) Ear/mastoid: 17.1 (14.2-20.6) Circulatory: 1.14 (0.57-2.28) Respiratory: 23.8 (20.3-27.9) Digestive: 10.9 (8.68-13.7) Skin: 4.93 …	32,000	Any hospitalization: 5279 Infectious disease: 1205 Benign neoplasm: 112 Blood disorder: 497 Endocrine disorder: 661 Mental/beh: 211 Nervous system: 324 Eye/adnexa: 245 Ear/mastoid: 2012 Circulatory: 186 Respiratory: 2642 Digestive: 1074 Skin: 431 Musculoskeletal: 212 Genitourinary: 544 Ill defined: 1155 Injury: 768 Other: 1012	Up to 14 years	Any hospitalization: 44.7 (43.5-45.9) Infectious disease: 8.97 (8.47-9.49) Benign neoplasm: 0.80 (0.67-0.97) Blood disorder: 3.61 (3.31-3.94) Endocrine disorder: 4.83 (4.47-5.21) Mental/beh: 1.52 (1.33-1.74) Nervous system: 2.34 (2.10-2.61) Eye/adnexa: 1.77 (1.56-2.00) Ear/mastoid: 15.3 (14.7-16.0) Circulatory: 1.34 (1.16-1.55) Respiratory: 20.5 (19.8-21.3) Digestive: 7.92 (7.46-8.41) Skin: 3.13 …	Hazard ratios (+ 95% CI)	Any hospitalization: 1.15 (1.02-1.29) Infectious disease: 1.19 (0.94-1.52) Benign neoplasm: 1.64 (0.83-3.24) Blood disorder: 1.35 (0.95-1.92) Endocrine disorder: 1.13 (0.81-1.58) Mental/beh: 1.41 (0.83-2.39) Nervous system: 1.57 (1.05-2.35) Eye/adnexa: 1.44 (0.89-2.32) Ear/mastoid: 1.14 (0.94-1.38) Circulatory: 0.88 (0.43-1.78) Respiratory: 1.18 (1.01-1.40) Digestive: 1.38 (1.09-1.74) Skin: 1.60 …	Low
Baker et al	2010	USA	Retrospective cohort study; survey-based	To determine the burden of long-term morbidity after HCT for ALL	Nearest-age siblings of ALL/AML survivors	Median age: 44 years	NA	NA	Physical health conditions (organ system impairments); Activity limitations of daily function	Physical health conditions: diagnosed by a healthcare provider Activity limitations of daily functions: self-reported	Prevalence of organ system impairments; prevalence of functional status limitations	319 siblings	Eye impairment: 36 Cataracts: 12 Glaucoma: 6 Dry eyes: 26 Oral health impairment: 41 Dry mouth: 3 Swollen or bleeding gums: 35 Problem in chewing or swallowing: 4 Endocrine impairments: 36 Hypothyroid: 23 Diabetes: 10 Hyperthyroid: 5 Thyroid nodules: 8 Bone impairments: 8 Osteoporosis: 7 Avescular necrosis: 1 Cardiopulmonary impairments: 83 Arrhythmia: 17 Congestive heart failure: 1 Myocardial in…	Median follow-up after HCT was 8.4 years (range 2.0–24.6)	Median length of follow-up was 8.4 (range 2.0–24.6) years	Eye impairment: 11,3% Cataracts: 3,8% Glaucoma: 1,9% Dry eyes: 8,2% Oral health impairment: 12,9% Dry mouth: 0,9% Swollen or bleeding gums: 11,0% Problem in chewing or swallowing: 1,3% Endocrine impairments: 11,3% Hypothyroid: 7,2% Diabetes: 3,1% Hyperthyroid: 1,6% Thyroid nodules: 2,5% Bone impairments: 2,5% Osteoporosis: 2,2% Avescular necrosis: 0,3% Cardiopulmonary impairments: 26,0% Arrhythmi…	NA	NA	NA	NA	NA	NA	Low
Belle et al	2018	Switzerland (Swiss Childhood Cancer Survivor Study - SCCSS)	Questionnaire-based cohort from the Swiss Childhood Cancer Survivor Study Questionnaire between 2007 and 2013 to all Swiss resident CCSs aged <21 y at diagnosis who had survived 5 y.	Assess the prevalence of overweight in CCSs (Chilhood cancer survivors), with a focus on leukemia survivors, compared it with their peers, and determined potential risk factors.	Sibling of a child with cancer (siblings of the CCSs)	Aged ≤ 45 years at time of survey Age group: Age at survey (y) n(%) 5-14 y: 94(18) 15-19: 142(20) 20-24: 162(19) 25-29: 168(19) 30-34: 115(12) 35-39: 84(8) 40-45: 54(5)	Siblings of a child without cancer; random sample of the general Swiss population represented by data from the SHS (Swiss Health Survey)	Aged ≥ 15 years Aged ≤ 45 years at time of survey Age group: Age at survey (y) n(%) 5-14 y: NA 15-19: 1518(33) 20-24: 1440(23) 25-29: 1174(13) 30-34: 1424(11) 35-39: 1601(9) 40-45: 2434(10)	Overweight	BMI and BMI z scores	Overweight prevalence	725 siblings	BMI at survey completion: Underweight: 19 Normal: 523 Overweight: 149 Obese: 34	Up to 6 years (2007-2013)	1 year (at survey time)	BMI at survey completion: Underweight: 2% Normal: 74% Overweight: 20% Obese: 4%	9591	BMI at survey completion: Underweight: 349 Normal: 6354 Overweight: 2285 Obese: 603	1 year (2012 questionnaire)	BMI at survey completion: Underweight: 3% Normal: 72% Overweight: 24% Obese: 6%	NR	NR	Low
Belle et al	2018	Switzerland (Swiss Childhood Cancer Survivor Study - SCCSS)	Retrospective survey-based cohort study based on the Swiss childhood Cancer Registry	To investigate the association between overweight and treatment-related risk factors; To investigate whether: 1) overweight in long-term CCS (average of 17 years after diagnosis) is associated with the cumulative glucocorticoid dose received; 2) there is a dose-response relationship between cumulative glucocorticoid dose and body mass index (BMI); and 3) the respective effects of prednisone and d…	Siblings of the CCS	Aged 15 to 45 years at the time of the survey Age groups: age at survey (y) 15-19 20-24 25-29 30-34 35-45	Participants in the 2012 SHS questionnaire, compiling a randomly selected sample of Swiss households with telephone landlines and attempting to contact The survey was administered to the consenting household member aged 15 years who first answered the phone. Note: not matched control siblings	Aged 15 to 45 years at the time of the survey Age groups: age at survey (y) 15-19 20-24 25-29 30-34 35-45	BMI and sport participation	BMI: self-reported height and weight at time of the survey	Prevalence	546 siblings	Sport participation: 506 BMI at survey Underweight: 19 Normal: 523 Overweight: 149 Obese: 34	Up to 6 years Diagnosed between 1976 and 2005, to whom we sent questionnaires between 2007 and 2013	NR	Sport participation: 71% BMI at survey Underweight: 2% Normal: 74% Overweight: 20% Obese: 4%	9591 SHS participants	Sport participation: 5598 BMI at survey Underweight: 349 Normal: 6354 Overweight: 2285 Obese: 603	NR	Sport participation: 64% BMI at survey Underweight: 3% Normal: 72% Overweight: 24% Obese: 6%	NR	NR	Low
Birch et al	1990	England	Cohort study	Examine the incidence of specific cancers among the mothers, fathers, and siblings of our population-based series of children with soft tissue sarcoma and sought to identify factors associated with a high cancer risk.	Siblings of children diagnosed with a soft tissue sarcoma younger than the age of 15	Median age: 22 years Age groups (years): < 24 24-53 54-107 > 108	NR	NR	Number of cancers	Expected and observed cancers were classified on the basis of their ICD-0 codes into the following groups: carcinomas of trachea and lung, colon and rectum, stomach, breast, cervix, and carcino- mas of other sites, gliomas, other specified central nervous system tumors, unspecified central nervous system tu- mors, leukemia and lymphoma, bone and soft tissue sar- coma, melanoma, and other and unsp…	Observed number of cancers	411 siblings	Age of relative at time of diagnosis of cancer (yr): 0-19: 7 20-44: 3 0-44: 10 45-59: 0 >60: 0 >45: 0 All ages: 10	Up to 34 years 1954 to 1988, last follow-up	NR	Age of relative a t time of diagnosis of cancer (yr): (Observed cancers) 0-19: 7 20-44: 3 0-44: 10 45-59: 0 >60: 0 >45: 0 All ages: 10	NR	NR	NR	Age of relative a t time of diagnosis of cancer (yr) with expected number of cancers: 0-19: 0.78 20-44: 1.17 0-44: 1.95 45-59: 0.24 >60: 0.01 >45: 0.26 All ages: 2.20	RR + 95% CI, P-value	NR	Low
Bouwman et al	2024	the Netherlands (Dutch Childhood Cancer Survivor Study - DCCSS-LATER)	Population-based, cross-sectional, questionnair-based study	To examine the prevalence of unhealthy lifestyle behaviors, overweight, and obesity in Dutch CCSs compared with siblings and the general population in the Netherlands and to assess sociodemographic and clinical‐associated factors associated with unhealthy lifestyle behaviors, overweight, and obesity and to identify clusters of CCSs at risk for having multiple unhealthy lifestyle behaviors and/or …	Siblings of childhood cancer survivors from the DCCCS (Dutch Childhood Cancer Survivors Study) treated between 1963 and 2001	Mean (SD): 33.7 (9.8) years	Dutch general population	Stratified prevalences rates of Dutch Health Survey participants aged 30-35 yearss	BMI, physical activity, alcohol consumption, smoking, and drug use as proxies for weight status and healthy behaviors, self-reported comorbidities (i.e., present or past medical conditions), and limb amputations.	ICD Self-reported via questionnaire BMI was classified according to the World Health Organization classifications, with a BMI of 25.0–29.9 kg/m2 indicating moderate overweight and a BMI ≥30 kg/m2 indicating obesity. Excessive alcohol consumption was defined as >21 alcoholic drinks per week for men and >14 alcoholic drinks per week for women Daily smoking was defined as smoking ≥1 cigarettes per d…	Prevalence	906 siblings	Limp amputation: 1 Comorbidities: 1-2: 185 > 2: 7 p <.001	Up to 2 years Between 2013 and 2015 Treated in one of the seven Dutch pediatric oncology centers between 1963 and 2001	Up to 2 years Between 2013 and 2015	Limb amputation: 0.1% Overweight: 27.4% (p = 0.574) Obesity: 9.4% (p= 0.145) Excessive alcohol consumption: 8.8% (p=0.073) Daily smoking: 13.4% (p = 0.310) Monthly drug use: 3.6% (p = 0.220) Comorbidities: 1-2: 21.3% > 2: 0.8%	NR	NR	NR	Obesity: 9.3% Overweight: 28.4% Excessive alcohol consumption: 9.2% Daily smoking: 22.4% Monthly drug user: 6.8%	NR	NR	Low
Bowers et al	2005	USA/Canada (Childhood Cancer Survivor Study - CCSS)	Survey-based; Multi-institutional cohort study of more than 5-year cancer survivors diagnosed between 1970 and 1986 and a sibling comparison group.	To examine the incidence of and risk factors for stroke among childhood Hodgkin’s disease (HD) survivors; to determine whether treatment for childhood HD is associated with an increased risk of stroke in young adulthood	Siblings of participating cancer survivors (random sample)	The mean age at time of study was 28.8 years (SD 9.3 years) Age groups: age at study 0-9 years 10-19 20-29 30-29 40-49 50-56	NA	NA	Occurrence of strokes (>= 5 years after diagnosis of HD, henceforth called a late occurrence)	Self-reported Stroke incidence rates were calculated as the number of patients with an event divided by the number of person-years at risk for stroke.	Prevalence; Stroke incidence rates	3846 siblings Female: 2000 (52%)	Experienced late-occurring stroke: 9	Up to 32 years Diagnosis 1970-1986, follow-up questionnaire 2000-2002	100,000 person-years	Experienced late-occurring stroke: 0.23% Incidence rate: 8,00 per 100,000 person-years (95% CI, 3,85 to 14,43 per 100,000 preson-years)	NA	NA	NA	NA	NA	NA	Low
Buchbinder et al	2015	USA/Canada (Childhood Cancer Survivor Study - CCSS)	Population-based retrosecptive cohort study	To compare the tobacco use of siblings of childhood cancer survivors to that of the general population and to identify demogrpahic, health, and cancer-related factors associated with those behaviors	Siblings of CCS diagnosed between 1970 and 1986 who have survived 5 or more years after diagnosis	Median (range) at time of diagnosis: 8 (3-14) Median (range) at follow-up: 38 (31-44)	Participants in the 2007 National Health Interview Survey	Age at interview 18-39 years: 40,5% >40 years: 59,5%	Tobacco use (current smoker, former smoker, ever smoker)	Self-report in questionnaire	OR (95% CI)	1.974	Current smoker: 312 Former smoker: 468 Never smoker: 1,194	Up to 16 years (diagnosis from 1970 to 1986)	Baseline surveys in 1995 and 2003, follow-up 2007	NR	24.056	Current smoker: 4,618 Former smoker: 5,043 Never smoker: 14,395	NHIS survey administered in 2007	NR	OR + 95% CI	Current smoker: 0.83 (0.73-0.94) Former smoker: 1.21 (1.08-1.35) Ever smoker: 1.02 (0.93-1.12)	Low
Byrne et al	1995	USA	Multicenter retrospectivce interview cohort study of late effects in long-term survivors of childhood cancer	To examine familial patterns of both cancer and birth defects, and how a heritable cancer affects the lives of long-term survivors	Siblings of children diagnosed with retinoblastoma	At least age 19 on December 31, 1979	NA	NA	Birth defects; cancer; birth defects in children	Self-report in interview (face to face or by telephone)	Prevalence	84 siblings	Birth defects in siblings Families with heritable Rb: 4/24 Families with nonheritable Rb: 8/60 Total: 12/84 Cancer in siblings Families with heritable Rb: 0/24 Families with nonheritable Rb: 3/60 Total: 3/84 Birth defects in siblings' children Families with heritable Rb: 4/44 Families with nonheritable Rb: 14/85	Up to 3 years Interviewed between 1980 and 1983 Diagnosis 1945 through 1974, survival for at least five years from the date of diagnosis and survival to age 21 years or more by December 31, 1979	Up to 3 years Interviewed between 1980 and 1983	Birth defects in siblings Families with heritable Rb: 17% Families with nonheritable Rb: 13% Calculated total: 14% Cancer in siblings Families with heritable Rb: 0% Families with nonheritable Rb: 5% Calculated total: 4% Birth defects in siblings' children Families with heritable Rb: 9% Families with nonheritable Rb: 17% Perception of health Excellent: 50% Good: 37% Fair or poor: 10%	NA	NA	NA	NA	NA	NA	Moderate
Chow et al	2014	USA/Canada (Childhood Cancer Survivor Study - CCSS)	Retrospective cohort study	Predict individual risk of heart failure among 5-year survivors of childhood cancer.	Siblings of childhood survivors of cancer	Median age at last follow-up was 34 years (range, 3 to 63 years)	NA	NA	CHF outcomes graded as severe (grade 3; self- reported cardiomyopathy or CHF, plus medications), life threatening (grade 4; requiring heart transplantation), or fatal (grade 5) were included.	Grade 3; self- reported cardiomyopathy or CHF, plus medications), life threatening (grade 4; requiring heart transplantation), or fatal (grade 5) were included. If insufficient information existed to distinguish between grades, the lower grade was applied. The cohort also was linked with the National Death Index to ascertain CHF-related deaths (International Clas- sification of Diseases, ninth re…	Cumulative incidence + 95% CI	4023	12	Through age 40 years; median duration of follow-up was 19 years (range, 0 to 34 years)	5 years after the sibling was diagnosed until the sibling was 40 years of age	0,3 + 95% CI: 0.1% to 0.5%	NA	NA	NA	NA	NA	NA	Low
Chow et al	2017	USA/Canada (Childhood Cancer Survivor Study - CCSS)	Retrospective population-basd cohort study	To predict individual risk of ischemic heart disease and stroke in 5-year survivors of childhood cancer	Siblings of childhood cancer survivors	NR	NA	NA	Ischemic heart disease, stroke	ICD-9 and ICD-10	Cumulative incidence (95% CI)	4.023	Ischemic heart disease: 26 Stroke: 19	1970-1986 follow-up time of 19 years (range, 0 to 34 years upon cohort entry)	follow-up time of 19 years (range, 0 to 34 years upon cohort entry)	ischemic heart disease: 1,2% (95% CI, 0,4% to 2,0%) Stroke: 1,1% (95% CI, 0,1% to 1.7%)	NA	NA	NA	NA	NA	NA	Moderate
Claessens et al	2023	the Netherlands (Dutch Childhood Cancer Survivor Study - DCCSS-LATER)	Population-based cross-sectional questionnaire-based study	To evaluate reproductive outcomes, specified for spontaneous and assisted conception, and reproductive health care utilization among adult male CCSs who had a previous or current desire for children compared with a control group of male siblings. To describe reproductive outcomes and reproductive health care utilization among male CCSs and siblings who had a previous or current desire for childre…	Male siblings of CCSs of the DCCSS‐LATER study cohort who had a previous or current desire for children	Age at assessment (years): 18–29: 19 (10.3%) 30–39: 94 (50.8%) ≥40: 72 (38.9%)	NA	NA	Reproductive outcomes, pregnancy, type of conception (spontaneous vs. Assisted conception) Reproductive healthcare utilization	Reproductive outcomes included the number of men who had one or more biological children and the number of men who sired one or more pregnancies that had not led to live birth. Pregnancy was defined as having a positive pregnancy test after a missed period	Prevalence	185	Consultation with reproductive specialist: 22 Men who had one or more biological children Assisted conception: 16 Men who sired one or more pregnancies that had not led to live birth Assisted conception: 10 Methods and outcomes of ART (n = 17) ovulation induction: 4 intrauterine insemination: 7 in vitro fertilization: 4 ICSI: 2	Diagnosed with Langerhans cell histiocytosis before the age of 18 years in one of the pediatric oncology/hematology centers in the Netherlands between January 1, 1963, and December 31, 2001, and who survived at least 5 years after their diagnosis.	Up to 2 years 2013 to 2015	Consultation with reproductive specialist: 12%; p < .001 Assisted reproductive treatment (ART): 77%; p = .001 Men who sired one or more pregnancies that had not led to live birth: 29%; p = .76 Men who had one or more biological children Assisted conception: 9.9% Men who sired one or more pregnancies that had not led to live birth Assisted conception: 21.3 Methods and outcomes of ART (n = 17) ovul…	NA	NA	NA	NA	NA	NA	Low
Del Risco Kollerud et al	2018	Norway	Nationwide register-based cohort study	To assess the association between familyhistoryof solid cancer and solid tumours in children younger than 15 years by histological groups, while controlling for birth defects and probable hereditary cancer syndromes for all children born in Norway between 1960 and 2001.	Siblings of children wiih solid tumors (except lymphomas)	Mean age at case children diagnosis (years): 23 (17) Mean age at exit (years): 26 (12)	NR	Mean age at case children diagnosis (years): 35 (14) Mean age at exit (years): 29 (13)	History of solid tumors	ICD codes; The Medical Birth Registry of Norway; ICCC	HR + 95% CI based on family history of any solid tumors (except lymphomas) in first-degree relatives	NR	III CNS intracranial and intraspinal tumors: 35 (a) Ependymomas and choroid plexus tumour: 10 (b) Astrocytomas: 12 (c)All intracranial/intraspinal embryonal tumours: 8 Medulloblastoma/other PNET tumours: 7 (d–f) Other gliomas and unspecified CNS tumours: 5 IVNeuroblastoma and other peripheral tumours: 8 V Retinoblastomas: 10 VI Renal tumors: 7 (a) Nephroblastoma: 7 VII Hepatic tumors: <5 (a) Hepa…	34031035 person-years, mean follow-up time of 11 (SD 4.4) years for cancer cases Study period (1960–2009) The follow-up period for each child was from birth to the age of cancer diagnosis, or censoring at the age of 14, death, emigration or end of study at 31 December 2001.	34031035 person-years Follow-up for siblings started at birth or at sibling’s age at 1960 for siblings who were born before this year, and ended at December 2009.	III CNS intracranial and intraspinal tumors: 1.34 (0.95–1.89) (a) Ependymomas and choroid plexus tumour: 1.68 (0.87–3.22) (b) Astrocytomas: 1.18 (0.66–2.11) (c)All intracranial/intraspinal embryonal tumours: 1.59 (0.77–3.27) Medulloblastoma/other PNET tumours: 1.89 (0.87–6.51) (d–f) Other gliomas and unspecified CNS tumours: 1.01 (0.41–2.48) IVNeuroblastoma and other peripheral tumours: 1.04 (0.5…	NR	III CNS intracranial and intraspinal tumors: 59,120 (a) Ependymomas and choroid plexus tumour: 59,145 (b) Astrocytomas: 59,143 (c)All intracranial/intraspinal embryonal tumours: 59,147 Medulloblastoma/other PNET tumours: 59,148 (d–f) Other gliomas and unspecified CNS tumours: 59,150 IVNeuroblastoma and other peripheral tumours: 59,147 V Retinoblastomas: 59,145 VI Renal tumors: 59,148 (a) Nephrobl…	NR	NR	NR	NR	Low
Desai et al	2021	Canada	Population-based retrospective matched cohort design	Identify population-based cohorts of siblings of children with cancer and determine their long-term physical morbidity, mortal- ity, and health care use.	Siblings of all Ontario pediatric cancer patients diagnosed before 18 years of age between 1988 and 2016 and treated at one of Ontario’s five pedi- atric tertiary institutions were identified through the Pediatric Oncol- ogy Group of Ontario’s Networked Information System (POGONIS)	Median age at index: 6 years, median age at last follow-up: 17 years Median (IQR): 5 (0–10)	For each sibling, corresponding controls were identified from the general population using the Registered Persons Database (which captures demographic information for all Ontario residents with a valid Ontario health card).	Median age at index: 6 years, median age at last follow-up: 17 years	Myocardial infarction (MI), coronary artery disease (CAD), hypertension (HTN), diabetes mellitus (DM), injuries, stroke, cancer, and death. Acute and preventive health care use.	Cancer diagnoses were captured through linkage with the Ontario Cancer Registry.18 All other phys- ical health outcomes were captured via previously validated algo- rithms using health administrative data19–27 (Appendix Table A2). The algorithm used to capture HTN has only been validated in individ- uals 20 years of age and older; therefore, we only captured HTN in individuals who were 20 years o…	Cumulative incidence and 95% CI, rates per 100 person-years	7591	NR	Early [1992–1997] vs. Middle [1998–2006] vs. Late [2007-2016]	The median follow-up time among all siblings was 10 years (interquartile range [IQR] 5–15 years)	Cumulative incidence: Hypertension (attained age 29 years): 2.4 (1.3–4.0) Diabetes (attained age 26 years): 0.77 (0.44–1.3) Cancer (attained age 20 years): 0.41 (0.18–0.83) All-cause mortality (attained age 23 years): 0.36 (0.19–0.61) Rates: ED visits: 46.5 (95% CI 46.0–46.9) per 100 personyears Hospitalizations: 5.2 (95% CI 5.0–5.4) per 100 person-years	30364	NR	The median follow-up time was 10 years (interquartile range [IQR] 5–15 years)	Hypertension (attained age 29 years): 1.1 (0.79-1.6) Diabetes (attained age 26 years): 0.98 (0.80-1.2) Cancer (attained age 20 years): 0.31 (0.20-0.45) All-cause mortality (attained age 23 years): 0.38 (0.28-0.50) ED visits: 42.4 (95% CI 42.2–42.6) per 100 person years Hospitalizations: 4.5 (95% CI 4.5–4.6) per 100 person-years	HR (95% CI), rate ratios	HR: Hypertension: 1.8 (1.1-2.9) Diabetes: 0.73 (0.49-1.1) Cancer: 1.1 (0.52-2.3) All-cause mortality: 0.73 (0.44-1.3) RR: ED visits: 1.1, 95% CI 1.1–1.1 Hospitalizations: 1.1, 95% CI 1.1– 1.2	Low
Dixon et al	2020	USA/Canada (Childhood Cancer Survivor Study - CCSS)	Retrospective cohort with longitudinal follow-up of survivors of childhood cancer treated at 31 institutions in North America.	To determine if risk stratification of therapy has modified patterns in late-health outcomes among acute lymphoblastic leukemia (ALL) survivors.	Closest-age siblings of a random sample of survivors of childhood ALL	Age at follow-up Median (range): 35.9 (3.1-68.9) years Age groups: < 20 20-29 30-39 40-49 ≥ 50	NA	NA	Health-related late mortality (subsequent neoplasms, cardiac, pulmonary, and other deaths due to a medical condition including late effects of cancer therapy); chronic health conditions	Chronic health conditions: self- or proxy-reported (graded using the Common Terminology Criteria for Adverse Events (CTCAE) version 4.03). Neurocognitive outcomes: self-reported (CCSS Neurocognitive Questionnaire.)	Cumulative incidence of chronic health conditions; prevalence of neurocognitive impairment (mean score (SD) and of selected 3-5 chronic health conditions	5051 sibllings Female: 2643 (52%) Male: 2408 (48%)	Grade 3-5 chronic health conditions Any grade 3-5: 602 Congestive heart failure: 17 Coronary Artery Disease: 41 Stroke: 27 Major Joint Replacement: 26 Diabetes: 52 Obesity: 1238	Up to 47 years Follow-up time ended at the earlier of the date of death or December 31, 2017 Diagnosed between 1970 and 1999, before age 21, alive at 5 years after diagnosis	Follow-up time ended at the earlier of the date of death or December 31, 2017 for mortality; 1000 person-years	Prevalence Grade 3-5 chronic health conditions Any grade 3-5: 11.9% Congestive heart failure: 0.3% Coronary Artery Disease: 0.8% Stroke: 0.5% Major Joint Replacement: 0.6% Diabetes: 1.0% Obesity: 24.8% Cumulative incidence: % (95% CI) Grade 3-5 chronic health conditions Any grade 3-5: 6.2 (5.47-6.84) Congestive heart failure: 0.1 (0.0-0.2) Coronary Artery Disease: 0.2 (0.1-0.3) Stroke: 0.2 (0.1-0…	NA	NA	NA	NA	NA	NA	Low
Dixon et al	2022	USA/Canada (Childhood Cancer Survivor Study - CCSS)	Retrospective, multi-institutional, cohort study with longitudinal follow-up of survivors	To report health status outcomes across 30-years of treatment and describe these findings in the context of risk-stratified therapeutic changes over this time. Focus on identifying changes in health status among survivors treated with more recent standard-risk or high-risk ALL therapy.	Closest age sibling of a random sample of survivors of childhood ALL diagnosed and treated at 31 institutions across the US and Canada	Age at last folllow-up: 36.7 years (range 18.0 – 68.9)	NA	NA	Health status (poor general or mental health, functional impairment and activity limitations)	Self-reported Poor mental health: Brief Symptom Inventory 18 (BSI-18), sex-specific T-score on Global Severity Index Health status questions: National Health Interview Survey and Behavioral Risk Factors Surveillance System Survey Questionnaire Functional impairment: self-report Activity limitations: self-report	Prevalence of self-reported poor health status	4 693 siblings Female: 2502 (53.3%) Male: 2191 (46.7%)	NR	Across 30-years of treatment Diagnosed between 1970-1999	36.7 years (range 18.0 – 68.9) for siblings.	Poor general health: 7.4% Poor mental health: 4.7% Functional impairment: 4.5% Activity limitations: 7.9%	NA	NA	NA	NA	NA	NA	Low
Ehrhardt et al	2019	USA/Canada (Childhood Cancer Survivor Study - CCSS)	Cohort study	Assess late health outcomes after LMB treatment in the Childhood Cancer Survivor Study.	Siblings of survivors of childhood B-Cell Non-Hodkin Lymphoma	Median age (range) at assessment: 27.9 (0.3-52.3) years	NA	NA	Chronic health conditions (cataracts, hypothyroidism, cardiomyopathy, stroke, growth hormone deficiency, osteoporosis, problems with eating, epilepsy, balance problems, tremors, weakness in legs, weakness in arms, sensory neuropathy, migraines, severe headaches, and prolonged pain in arms, legs, and/or back, obesity)	Chronic health conditions Common Terminology Criteria for Adverse Events severity grades on the basis of survey response.23 Obesity was defined as a body mass index (BMI) of 30 kg/m2 or greater (age 20 years) or as 95th percentile or higher of age- and sex-specific US norms (age , 20 years). Participants age 15 to 44 years at assessment were con- sidered to have decreased fertility if they report…	Prevalence of chronic health conditions	1029	Prevalence of chronic health conditions: Grades 1-5 condition : 106 Specific Chronic Conditions Cataract: 3 Hypothyroidism: 36 Cardiomyopathy: 3 Stroke: 4 Growth hormone deficiency: 2 Osteoporosis: 5 Problem with eating: 9 Epilepsy: 14 Balance problems: 13 Tremors: 12 Weakness in legs: 14 Weakness in arms: 12 Sensory neuropathy: 38 Migraines: 149 Severe headaches: 82 Prolonged pain in arms, legs,…	Median duration of follow-up was 18.5 years (range, 15.1 to 23.7 years) in LMB survivors and 23.1 years (range, 15.9 to 29.1 years) in non-LMB survivors	NR	Prevalence of chronic health conditions: Grades 1-5 condition: 10.9% Specific Chronic Conditions Cataract: 0.3% Hypothyroidism: 3.5% Cardiomyopathy: 0.3% Stroke: 0.4% Growth hormone deficiency: 0.2% Osteoporosis: 0.5% Problem with eating: 0.9% Epilepsy: 1.4% Balance problems: 1.3% Tremors: 1.2% Weakness in legs: 1.4% Weakness in arms: 1.2% Sensory neuropathy: 3.7% Migraines: 14.5% Severe headache…	NA	NA	NA	NA	NA	NA	Low
Essig et al	2014	USA/Canada (Childhood Cancer Survivor Study - CCSS)	Multi-centre North American longitudinal cohort study of five-year survivors of childhood cancer diagnosed between 1970 and 1986.	To estimate the risk for late effects in children with standard-risk ALL treated in the current era using data from similarly treated members of the Childhood Cancer Survivor Study (CCSS) cohort.	Random sample of siblings of survivors of any cancer type who were diagnosed between 1·0–9·9 years of age, similar in age	Age group: Age at most recent questionnaire < 20: 199 20-29: 921 30-39: 842 40-60: 270	NA	NA	Chronic physical health conditions; obesity; neurocognitive deficits; heealth status variables (general health, mental health, functional status, activity limitations)	Chronic conditions: self-reported questionnaire Severity of chronic conditions: National Canceer Institute's Common Terminology Criteria for Adverse Events (Version 4-03) Obesity: BMI≥ 30kg/m2 for survivors aged >20 years at survey, or BMI > 95th percentile for survivors aged ≤20 years. Neurocognitive deficits: self-evaluation	Prevalence; cumulative incidence	2232 siblings Female: 1105 (50%) Male: 1127 (51%)	Overall chronic health conditions Any condition grade 1-5: 1058 Any condition grade 3-5: 157 Multiple conditions 1-5: 598 Multiple conditions 3-5: 18 Specific health conditions Second malignant neoplasm: 15 Congestive heart failure or cardiomyopathy: 4 Stroke and/or cerebrovascular disease: 4 Osteoporosis or osteopenia: 10 Growth hormone deficiency: 4 Cataracts: 10 Hypothyroidism grade 1-2: 50 Ob…	Median follow up of 18·4 years (range 0·0–33·0) from cohort entry 1992–2002 (baseline questionnaire), 2000–2002 (first follow-up), 20022005 (second follow-up), and 2007–2009 (third follow-up).	NR	Overall chronic health conditions Any condition grade 1-5: 51% Any condition grade 3-5: 7% Multiple conditions 1-5: 27% Multiple conditions 3-5: 1% Specific health conditions Second malignant neoplasm: 1% Congestive heart failure or cardiomyopathy: 1% Stroke and/or cerebrovascular disease: 1% Osteoporosis or osteopenia: 1% Growth hormone deficiency: 1% Cataracts: 1% Hypothyroidism grade 1-2: 2% O…	NA	NA	NA	NA	NA	NA	Low
Feudtner et al	2021	USA	Retrospective matched cohort study - oncologic cohort	To determine the outcomes (mental and physical health) associated with having a child or sibling with 1 or 4 different types of life-threatening condition	Siblings aged 0-19 years of children with cancer (defined as children aged 0-18 years with new-onset pediatric oncologic diagnoses, including liquid, solid, and brain cancer diagnosed between 2015-2016)	Mean [SD] age: 12.1 [6.5] years 0 to 19 years of age	Matched controls from the population	Mean [SD] age: 12.1 [6.5] years 0 to 19 years of age	Mental health diagnoses, physical trauma diagnoses, physical health diagnoses, prescription information (mental health vs other), health care encounters (hospitalizations, ED visits, urgent care visits) Composite outcome: sum of the number of occurences of each outcome event type	ICD codes from insurance claim files	Incidence rate per person-year M (SD)	2072 siblings Female: 1020 Male: 1052	Sisters: Hospitalizations: 28 ED visits: 158 Urgent care: 144 Mental health: 194 Physical health: 771 Trauma: 245 Mental health prescriptions: 54 All other prescriptions: 410 Brothers: Hospitalizations: 16 ED visits: 181 Urgent care: 147 Mental health: 183 Physical health: 776 Trauma: 292 Mental health prescriptions: 44 All other prescriptions: 425	Mean (SD) follow-up time was 612.9 (228.2) days (range, 31-914 days)	3 years (supplemental eTable2)	Sisters: M (SD) Hospitalizations: 0.05 (0.6) ED visits: 0.3 (1.0) Urgent care: 0.3 (0.8) Mental health: 3.6 (17.6) Physical health: 17.2 (48.0) Trauma: 2.0 (7.2) Mental health prescriptions: 0.8 (3.6) All other prescriptions: 7.1 (12.5) Brothers: M (SD) Hospitalizations: 0.02 (0.3) ED visits: 0.2 (0.7) Urgent care: 0.2 (0.7) Mental health: 5.6 (42.6) Physical health: 12.8 (28.8) Trauma: 2.3 (7.0)…	4058 Female: 1915 Male: 2143	Sisters: Hospitalizations: 47 ED visits: 273 Urgent care: 299 Mental health: 328 Physical health: 1400 Trauma: 365 Mental health prescriptions: 51 All other prescriptions: 446 Brothers: Hospitalizations: 52 ED visits: 333 Urgent care: 270 Mental health: 340 Physical health: 1377 Trauma: 478 Mental health prescriptions: 44 All other prescriptions: 414	3 years (supplemental eTable2)	Control Sisters: M (SD) Hospitalizations: 0.04 (0.3) ED visits: 0.2 (0.9) Urgent care: 0.3 (0.8) Mental health: 2.7 (14.2) Physical health: 13.2 (30.9) Trauma: 1.6 (6.5) Mental health prescriptions: 0.5 (2.3) All other prescriptions: 4.5 (7.3) Control Brothers: M (SD) Hospitalizations: 0.03 (0.2) ED visits: 0.2 (0.6) Urgent care: 0.2 (0.7) Mental health: 2.7 (16.0) Physical health: 10.8 (38.3) Tr…	Incidence rate ratios (IRRs) with 95% CI	Sisters: Hospitalizations: 1.7 (0.82-3.5) ED visits: 1.17 (0.9-1.53) Urgent: 0.97 (0.75-1.43) Mental health: 1.17 (0.77-1.77) Physical health: 1.37 (1.14-1.65) Trauma: 1.33 (0.97-1.81) Mental health prescriptions: 2.38 (1.35-4.19) All other prescriptions: 1.97 (1.63-2.39) Composite: 1.72 (1.49-1.99) Brothers: Hospitalizations: 0.95 (0.51-1.80) ED visits: 1.22 (0.96-1.52) Urgent: 1.16 (0.91-1.47) …	Low
Friedman et al	2005	USA/Canada (Childhood Cancer Survivor Study - CCSS)	Retrospective, survey-bsed cohort study	To describe the incidence and spectrum of cancers among first-degree relatives of the Childhood Cancer Survivor Study (CCSS) cohort and compare them to age- and sex-specific general population data. To identify risk factors that may be associated with an excess of family cancers and to develop future initatives to identify new cancer predisposition syndromes	Siblings of CCSS participants	Full sibling: mean age (SD) CCSS cohort: 26.6 (10.2) History of cancer in first degree relatives: 32.0 (10.0) No history of cancer in first degree relatives: 24.4 (10.0)	General population controls identified using the US Surveillance, Epidemiology and End Results program	NR	Numbers of cancers	Self-reported family history + panel of pediatric oncologists review	Observed number of cancers	26 183 siblings Number of siblings by CCSS cancer diagnosis: Leukemia: 8,305 CNS: 3,344 Hodgkin's disease: 4,263 Non-Hodgkin's disease: 2,038 Wilms' tumor: 1,923 Neuroblastoma: 1,360 Soft tissue sarcoma: 2,341 Bone cancer: 2,619	NR	2,083,757 person-years of follow-up	2,083,757 person-years of follow-up among all first-degree relatives	Observed cancers: 330 Observed cancers according to CCSS cancer diagnosis: Leukemia: 67 CNS: 32 Hodgkin's disease: 87 Non-Hodgkin's disease: 32 Wilms' tumor: 17 Neuroblastoma: 10 Soft tissue sarcoma: 34 Bone cancer: 51	NR	NR	2,083,757 person-years	Expected cancers: 222 Expected cancers according to CCSS cancer diagnosis: Leukemia: 52 CNS: 26 Hodgkin's disease: 58 Non-Hodgkin's disease: 18 Wilms' tumor: 9 Neuroblastoma: 5 Soft tissue sarcoma: 23 Bone cancer: 31	SIRs (95% CI)	Sibling SIR: 1.5 (1.3-1.7) SIR according to CCSS cancer diagnosis: Leukemia: 1.3 (1.0-1.6) CNS: 1.3 (0.9-1.8) Hodgkin's disease: 1.5 (1-1.9) Non-Hodgkin's disease: 1.8 (1.3-2.5) Wilms' tumor: 1.9 (1.3-3.2) Neuroblastoma: 1.9 (0.9-3.4) Soft tissue sarcoma: 1.5 (1-2.2) Bone cancer: 1.6 (1.2-2.2)	Low
Hartley et al	1991	UK	Population-based cohort study	1) Determine whether relatives of children with Ewing's tumor are at increased risk of developing cancer and 2) Identify any specific associations with other cancers	Families of all children with histologically proven Ewing's tumor of the bone who were registered with the Manchester Children's Tumour Registry between 1954 and 1988 were traced	0-74 years. Median age at exit: 27 years	NR	0-74 years.	Observed number of cancers	All reports of possible malignant disease in relatives were confirmed by reference to hospital records, cancer registrations, general practitioner records, or death registrations. Histopathological material was reviewed for cancers in parents and siblings. Self-reported (Interviews)	Total number of diagnoses	Data on a total of 261 first-de- gree and 679 second-degree relatives were available.	Mother: 3 Father: 6 Sibling: 1 All first-degree relatives: 10	Up to 23 years 1965-1988	1965-1988	NR	NR	NR	1965-1988	Expected number of cancers: Sibling: 0.78 All first-degree relatives: 9.84	NR	NR	Moderate
Hayek et al	2020	USA/Canada (Childhood Cancer Survivor Study - CCSS)	Retrospective cohort of childhood cancer survivors and their siblings	To estimate the prevalence of frailty among childhood cancer survivors and to determine the direct and indirect effects of treatment exposures, lifestyle factors, and severe, disabling, and life-threatening chronic condition on frailty.	Siblings of a childhood cancer survivor	Age at assessment: Mean age: 42.9 ± 9.4 years Age at baseline questionnaire: Mean (SD): 24.5 (8.4) Range: 5-50 Age groups (at assessment): 18-29 30-39 40-49 ≥ 50	NA	NA	Frailty (characterized using modified Fried frailty criteria: low lean muscle mass, self-reported exhaustion, low energy expenditure, walking limitations, leakness. Participants endorsing at least 2 of 5 criteria were considered prefrail, those ≥3 conditions were considered frail) Chronic health conditions Lifestyle behaviors	Self-reported	Prevalence of frailty, lifestyle behaviors and chronic health conditions	2,097 (siblings)	Heavy drinking Current: 104 Former: 296 Smoking Current: 405 Former: 451 Obesity (BMI >= 30 kg/m2) Current: 593 Former: 83 Grade 3-4 chronic condition: 195 Endocrine condition grade 3-4: 44 Respiratory condition grade 3-4: 3 Cardiac condition grade 3-4: 28 Renal condition grade 3-4: 2 SMN grade 3-4: 27 Neurologic condition grade 3-4: 25 Musculoskeletal condition grade 3-4: 10 All other grade 3-4 …	Up to 29 years (1970-1999)	Mean (SD) age at baseline questionnaire: 24.5 (8.4) years Mean (SD) age at assessment: 42.9 (9.4) years 20 years	Heavy drinking Current: 5.0% Former: 14.3% Smoking Current: 19.3% Former: 21.6% Obesity (BMI >= 30 kg/m2) Current: 28.5% Former: 3.9% Grade 3-4 chronic condition: 9.3% Endocrine condition grade 3-4: 2.1% Respiratory condition grade 3-4: 0.1% Cardiac: 1.3% Renal condition grade 3-4: 0.1% SMN grade 3-4: 1.3% Neurologic condition grade 3-4: 1.2% Musculoskeletal condition grade 3-4: 0.5% All other gr…	NA	NA	NA	NA	NA	NA	Low
Infante-Rivard et al	2001	Canada (Quebec)	Population-based case-control study Survey-based	To examine the association between congenital anomalies and acute lymphoblastic leukemia (ALL)	Sibllings of child diagnosed with ALL	Mean: 5.01799 Median: 3.968515 SD: 3.701114 IQR: 3.980835 Range: (0.788501 - 26.39836)	Siblings of control children Pop based controls matched for age, sex, region of residence	Mean: 4.856097 Median: 3.712526 SD: 3.445513 IQR: 3.998631 Range: (0.4626968 - 20.98836)	Congenital anomalies	ICD codes (ICD-9)	Prevalence of congenital anomalies	1015 Male: 518 Female: 493 Unknown: 4	Siblings: 61	Up to 13 years	Up to 13 years	Siblings of ALL: 12.4%	1098 Male: 593 Female: 499 Unknown: 6	Siblings of control children: 36	Up to 13 years	Siblings: 7.3%	Adjusted OR + 95% CI	1.54 (0.99-2.41)	Low
Infante-Rivard et al	2003	Canada	Population-based case-control study	Risk factors of ALL. To evaluate whether family history of cancer con- tributes to the risk of ALL.	Siblings of children diagnosed with ALL	Matched on age (ALL cases 0 to 14 years)	Population-based controls ?, chosen from allowance files and matched on age and sex (first phase) Provincial universal health care insurance files as source for controls (second phase)	Control based population matched on age	Hematopoietic malignancies History of cancers Diabetes and asthma	ICD codes	Prevalence	792	Hematopoietic malignancies: 0 (table 2) History of cancer: 1 (neuroblastome) First degree relatives: Diabetes: 21 Asthma: 153	Up to 18 years Diagnosed between 1980 and 1998	Up to 18 years Diagnosed between 1980 and 1998	Hematopoietic malignancies: 0 History of cancer: 0.1% First degree relatives: Diabetes: 3.1 % Asthma: 22.1%	707	Hematopoietic malignancies: 0 History of cancer: 0 First degree relatives: Diabetes: 20 Asthma: 127	Up to 18 years Diagnosed between 1980 and 1998	Hematopoietic malignancies: 0% History of cancer: 0% First degree relatives: Diabetes: 2.9% Asthma: 18.5%	Ratio of discordant pairs, adjusted OR + 95% CI	Only available for first-degree relatives: Hematopoietic malignancies: NA All cancers excluding hematopoietic malignancies: 19/15; 1.16 (0.59–2.31) Breast: 5/2; 1.99 (0.38–10.46) Digestive: 1/2; 0.42 (0.04–4.70) Lung: 0/0 Genitourinary: 0/1	Low
Landy et al	2013	USA/Canada (Childhood Cancer Survivor Study - CCSS)	Cohort study	To examine whether specific cancer diagnoses or therapies are associated with diet and how diet is related to adiposity and traditional CVD risk factors among survivors.	Siblings of pediatric cancer survivors, without a history of serious illness, with the youngest in age preferred	Age group, years: (n) 5 to 12 (13) 13 to 18 (7) 19 to 29 (8) 30 or older (2)	NA	NA	Body mass index (BMI) and percent total body fat	Body mass index (BMI) was calculated as weight in kilograms divided by the square of the height in meters (kg/m2) and classified as underweight, normal, overweight, and obese, using definitions appropriate for age and sex. Percent total body fat was de- termined by dual x-ray absorptiometry (GE Lunar Prodigy DF 10370; Madison, WI) using Lunar software (Version 6.10). Reported during daylong study…	Prevalence of levels of BMI and body fat percentages	30	BMI, CDC: Classification Normal: 16 Overweight: 8 Obese: 6 Body fat: 0% to 19%: 10 20% to 29%: 8 30% to 39%: 3 40% or greater: 3	30 years	Study visits between 1999 and 2003	BMI, CDC: Classification Normal: 53% Overweight: 27% Obese: 20% Body fat: 0% to 19%: 42% 20% to 29%: 33% 30% to 39%: 13% 40% or greater: 13%	NA	NA	NA	NA	NA	NA	Low
Lown et al	2012	USA/Canada (Childhood Cancer Survivor Study - CCSS)	Population-based retropsective cohort study	To describe alcohol consumption patterns including: current drinking; daily quantity; frequency of drinking; drinking that is considered to be risky for you health and heavy drinking among adult siblings of children who had cancer compared to survivors and controls from a national population sample. To examine general risk factors for adult risky and heavy drinking in all three populations	Siblings of CCS diagnosed between 1970 and 1986 who have survived 5 or more years after diagnosis	Median: 29 Range: 18-56 Average from diagnosis: 17	National sample, Nas participants (National Alcohol Study (NAS))	Range 18-56	Risky drinking, heavy drinking	Self-report NIAAA (National Institute for Alcohol Abuse and Alcoholism) Risky drinking: >3 drinks daily among woman, >4 drinks daily among men at least once per week or >7 drinks weekly for women and >14 drinks weekly for men Heavy drinking: 5 or more drinks daily for women and 6 or more drinks daily for men occuring at least once a month	Prevalence and OR (95% CI)	3.034	NR	Diagnosed between 1970 and 1986	Survey between 1995 and 1996	Risky drinking: 20,3% Heavy drinking: 10,4%	5.712	NR	NAS data from 1999 to 2001	Risky drinking: 16,2 Heavy drinking: 8,3 Weighted to sibling sample: Risky drinking: 16,2 Heavy drinking: 8,5	OR + 95% CI	Risky drinking: 1,3 (1,1-1,6) Heavy drinking: 1,3 (1,0-1,6)	Low
Lu et al	2011	USA/Canada (Childhood Cancer Survivor Study - CCSS)	Retrospective cohort of participants of the Childhood Cancer Survivor Study; survey-based	To investigate the prevalence of pain among survivors of chilhood cancer compared with that among sibling controls and to understand how sociodemographic and treatment related risk factors for chronic pain include gender, lower socioeconomic status, minority status, and unemployment	Siblings of childhood cancer survivors (randomly selected subset of 5,000 survivors was asked to nominate their closest age sibling)	18 years or older at the time of survey Age groups: age at study 18-29: 1634 30-39: 1093 > 39: 307	NA	NA	Specific pain conditions (pain/abnormal sensation, migraine headaches, other frequent headaches) Use of prescription medications for pain	Self-reported	Prevalence of pain/abnormal sensation, migraine headaches, and other frequent headaches, and use of prescribed pain medication	3 034 (siblings) Male: 1429 Female: 1605	Pain/abnormal sensation: 191 Migraine headaches: 461 Other frequent headaches: 464 Use of prescribed pain medication: 382	Up to 16 years (diagnosis from 1970 to 1986)	Time of study completion	Pain/abnormal sensation: 6.3% Migraine headaches: 15.2% Other frequent headaches: 15.3% Use of prescribed pain medication: 12.6%	NA	NA	NA	NA	NA	NA	Low
Meacham et al	2009	USA/Canada (Childhood Cancer Survivor Study - CCSS)	Retrospectiv survey-based cohort study of long-term survivors	Compare the prevalence of diabetes mellitus (DM) in childhood cancer survivors and their siblings	Randomly selected siblings of childhood cancer survivors	Mean age: 33.4 years (age range, 9.6-58.4 years) Age group: Age at interview (years) % ≤24: 20.2 25-29: 18.0 30-34: 18.9 35-39: 17.8 ≥ 40: 25.1	NA	NA	Insulin or oral medication for DM, BMI	Self-reported (CCSS 2003 Follow-up Survey)	Prevalence of DM	2936	Reported taking a medication for DM: 49 Insulin only: 10 Oral medications (with or without insulin): 39 Overweight (BMI 25-29.9): 913 Obese (BMI ≥30): 611	Up to 8 years	Up to 8 years	Reported taking a medicaton for DM: 1.7% Insulin only (presumed T1DM): 0.3% Oral medications (with or without insulin): 1.3% BMI at interview Overweight: 31.1% Obese: 20.8%	NA	NA	NA	NA	NA	NA	Low
Molgaard-Hansen et al	2010	Finland/Iceland/Norway/Sweden	Population-based study	To compare the self-reported use of health care services, health experience, social outcomes, and lifestyle behavior of AML survivors with that of their sibling controls.	Siblings of AML survivors	< 15 years of age Age at questionnaire (y): 0-9: 15 10-14: 25 15-19: 20 20-29: 20 ≥ 30: 6	NA	NA	Healthcare experiences, lifestyle behaviors and social outcomes	Self-reported	Prevalence of hospitalization, prevalence of health outcomes (medication)	86 siblings Female: 51 (59%) Male: 35 (41)	Hospitalizaton (admitted to hospital): 34 Surgery: 20 Medication: 8 Hormones: 1 Blood pressure and heart medication: 1 Durgs for respiratory diseases: 5 Antiepileptic drugs: 0 Antidepressant medication: 2 Smoking (age >= 15y) ever smoker: 13 Current smoker: 11 Health status (n=71) (>= 10 years) Excellent/very good: 55 Good: 12 Fair/poor: 4	Median follow-up was 11 years (range 4-25) after diagnosis	2 years	Hospitalizaton (admitted to hospital): 40% Surgery: 23% Medication: 9% Hormones: 1% Blood pressure and heart medication: 1% Drugs for respiratory diseases: 6% Antiepileptic drugs: 0% Antidepressant medication: 2% Smoking (age >= 15y) ever smoker: 28% Current smoker: 24% Health status (n=71) (>= 10 years) Excellent/very good: 77% Good: 17% Fair/poor: 6%	NA	NA	NA	NA	No data	No data	Moderate
Möttönen et al	1995	Finland	Prospective controlled survey-based study	To examine how a child with leukaemia influences the symptomatology of other family members	Siblings of children with ALL	Mean age 10.6, range 2.8 - 23.2	Siblings of children without cancer, matched on family; Families matched for number of chidren and age an sex, selected randomly from schools or family health centers (control children, siblings and parents)	Mean age 9.0, range 1.8 - 16.1	Headache and stomach ache	Self-reported	Number of days with headache and stomach ache per patient-year at risk with 95% CI for the differences Mean duration of headache and stomach ache	18 siblings of ALL children	NR	9063 days, (November 1987 to December 1989)	9741 days	Headache: 1.5 days per patient-year Stomach ache: 0.5 days per patient-year Mean duration of headaches: 1.4 (SD 0.9) days Mean duration of stomach ache: 1.4 (SD 0.5) days	29 control siblings (26 families)	NR	9692 days	Headache: 3.3 days per patient-year Stomach ache: 1.5 days per patient-year Mean duration of headaches: 1.6 (SD 0.5) days Mean duration of stomach ache: 1.7 (SD 1.1) days	Differences (95% CI) (number of days)	Headache: -1.8 (-2.6 to -1.1) days Stomach ache: -1.0 (-1.5 to -0.4) days	High
Ng et al	2005	USA	Cross Sectionnal Questionnaire Cohort Study	To compare level of fatigue in survivors of Hodgkin's disease and their siblings, and to explore factors associated with increased fatigue	Siblings of survivors of Hodgkin's disease	Median age at study entry: 44 years (range 16–79) Median age (years): 46 Age groups: [n(%)] ≤ 39 years: 69(31) 40-49 years: 76(34) ≥ 50 years: 77(35)	NA	NA	Fatigue level (we will use for cardiac disease, hypothyroidism, smoking exposure)	Self-reported (Adapted Childhood Cancer Survivor Study (CCSS) questionnaire) Functional Assessment of Chronic Illness Therapy-Fatigue (FACIT-F)	Factors associated with FACIT-F scores	224 siblings	Report of cardiac disease: 35 Hypothyroidism: 7 History of tobacco use: Smoked <100 cigarettes in lifetime: 118 Smoked ≥100 cigarettes in lifetime 106	Median follow-up time of 15 years	NA (cross-sectional) but their siblings were followed for a median follow-up time of 15 years	Report of cardiac disease: 16% Hypothyroidism: 3% Smoked <100 cigarettes in lifetime: 53% Smoked ≥100 cigarettes in lifetime: 47%	NA	NA	NA	NA	NA	NA	Low
Oeffinger et al	2003	USA/Canada (Childhood Cancer Survivor Study - CCSS)	Retrospective cohort of participants of the Childhood Cancer Survivor Study	To determine whether adult survivors (>= 18 years of age) of childhood acute lymphoblastic leukemia (ALL) are at increased risk for obesity and to assess patient and treatment variables that influence risk	Adult siblings of chilhood cancer survivors (all cancers included)	Age at interview Mean age: 29.0 years SD: 7.3 years Median: 28.0 years Range:18-56 years Age groups: age at study 18-24 25-29 30-34 35+	NA	NA	Overweight or obesity	BMI (kg per square meter), calculated from self-reported heights and weights National Heart, Lung, and Blood Institute definitions of overweight or obese were used: overweight, BMI 25-29.9; obese, BMI >= 30.0	Prevalence for overweight (BMI 25-29.9) or obese (BMI > or = 30.0)	2 516 (siblings) Males: 1193 Females: 1323	Males Overweight: 464 Obese: 177 Females Overweight: 254 Obese: 195	At time of questionnaire completion	At time of questionnaire completion	Males: Overall prevalence overweight: 38.9% Overall prevalence obese: 14.8% Females: Overall prevalence oveerweight: 19.2% Overall prevalence obese: 14.7% Male/female combined Overweight: 28.6% Obese: 14.8%	NA	NA	NA	NA	NA	NA	Low
Oeffinger et al	2006	USA/Canada (Childhood Cancer Survivor Study - CCSS)	Retrospective cohort of participants of the Childhood Cancer Survivor Study	To determine the incidence and severity of chronic health conditions in adult survivors	Siblings of childhood cancer survivors	Mean (range): 29.2 (18.0 to 56.0)	NA	NA	Chronic health conditions	Self-report Common Terminology Criteria for Adverse Events to determine severity of the conditions	Prevalence	3.034	At least one chronic health condition (grade 1-4): 1117 grade 3 or 4: 158 ≥ 2 health conditions: 397 ≥ 3 health conditions: 163	At time of questionnaire completion	At time of questionnaire completion	At least one chronic health condition (grade 1-4): 36,8% grade 3 or 4: 5.2% ≥ 2 health conditions: 13.1% ≥ 3 health conditions: 5.4%	NA	NA	NA	NA	NA	NA	Low
Ou et al	2017	USA	Retrospective matched cohort study with longitudinal follow-up	To quantify the rate of hospitalizations among a sample of childhood ALL survivors from five to ten years after diagnosis and compare the risk of hospitalization among survivors to two groups: siblings and a matched population sample	Siblings of childhood ALL survivors	Age at cohort entry mean (range): 11,3 (5,1-24,3)	Matched controls from the Utah population (matched to ALL survivors)	Age at cohort entry mean (range): 11,4 (5,1-26,6)	Hospitalization rates (acute-care inpatient hospitalization discharge records	ICD-9	Rate of hospitalization per 100 person-yeas	232	NR	650,87 person-years diagnosed between 1998-2008 participants were followed until 10 years post-diagnosis end of the cohort in 2013	1009,29 person-years	2,69 (1,01-7,18)	503	NR	1808,46 person-years	1,87 (1,13-3,09)	NR	NR	Low
Penson et al	2023	the Netherlands (Dutch Childhood Cancer Survivor Study - DCCSS-LATER)	Population-based cross-sectional questionnaire-based study	To determine the relative association of the factors with CF, in an attempt to address the current knowledge gap. To confirm previous found prevalence rates of CF in a Dutch nationwide cohort of CCS and sibling controls.	Siblings of DCCSS participants (5-year cancer survivors who were diagnosed before the age of 18 between 1 January 1963 and 31 December 2001 in the Netherlands)	Age at asssessment (years): Mean (SD): 36.8 (10.2)	NA	NA	Chronic fatigue (CF)	Self-reported (questionnaire) Fatigue severity was assessed with the ‘fatigue severity subscale’ of the Checklist Individual Strength (CIS), pain was assessed using a six-point Likert scale; sleep quality was assessed using the Pittsburg Sleep Quality Index (PSQI) with a score of >5 to indicate poor sleep	Prevalence	449	CF: n = 70	Diagnosed before the age of 18 between 1 January 1963 and 31 December 2001 in the Netherlands	Data collected between 2017 and 2020	CF: 15.6%, P < 0.001	NA	NA	NA	NA	NA	NA	Low
Rueegg et al	2012	Switzerland (Swiss Childhood Cancer Survivor Study - SCCSS)	Population-based long-term follow-up study; Swiss Childhood Cancer Survivor Study; survey-based	To investigate physical performance limitations for sports and daily activities in recently diagnosed childhood cancer survivors and siblings.	Siblings of childhood cancer survivors	≥ 16 years Age groups (Years): < 20: 110 - 29.9: 293 30 - 39.9: 111 ≥ 40: 20	NA	NA	Medical conditions limiting sports. ‘‘Limitations in daily activities’’ were defined as low physical function in the SF-36 [	Self-reported	Prevalence (%) + 95% CI of medical conditions limiting sports	534 (siblings)	Medical conditions limiting sports: Musculoskeletal problems: 3 Neurological problems: 2 Pain and fatigue syndromes: 0 Weight and endurance problems:0 Cardio-pulmonary problems: 1 Visual impairment:0 Problem unknown: 1 Total proportion: 7	Up to 27 years (diagnosed 1976 to 2003)	At time of questionnaire completion	Medical conditions limiting sports: Musculoskeletal problems: 0.5% (0.2-1.2) Neurological problems: 0.3% (0.1-1.1) Pain and fatigue syndromes: 0% Weight and endurance problems: 0% Cardio-pulmonary problems: 0.2% (0.02-1.1) Visual impairment: 0% Problem unknown: 0.2% (0.02-1.2) Total proportion: 1.1% (0.6-2.1)	NA	NA	NA	NA	NA	NA	Low
Sherief et al	2019	Egypt	Cross-sectional case-control study	To identify the magnitude of horizontal intrafamilial transmission of HCV among relatives of pediatric cancer patients, its prevalence, risk factors and possible routes of transmission.	Siblings of children diagnosed with different types of malignancy	Not stated Age groups: (year) for all family members ≤10 y: 200 -20: 50 -30: 162 -40: 18 ≥ 50: 20	NA	NA	HCV positivity	Blood samples were analyzed for HCV antibodies (AiD anti-HCV ELISA) according to manufacturer instructions; positive samples were subjected to polymerase chain reaction (cobas HCV Test Roche diagnostic test, accurately detect and quantitate all HCV genotypes 1 through 6) to confirm HCV infection.	Prevalence rate	Sibling n = 274	Sibling n = 12	2 years From January 2016 to June 2018	NR	4% OR + 95 CI: 0.17 (0.08–0.35)	NA	NA	NA	NA	NA	NA	Low
Sláma et al	2024	Switzerland (Swiss Childhood Cancer Survivor Study - SCCSS)	Population-based, long-term follow-up study	To assess the spectrum and prevalence of CHC among LCH survivors compared with siblings and identify factors associated with the development of CHC.	Siblings of SCCSS participants (with Langerhans cell histiocytosis) childhood cancer survivors (CCS) diagnosed with cancer between 1976 and 2015	Age at study (years) Median (IQR): 25 [18–32]	NA	NA	Chronic health conditions, involving cardiovascular, pulmonary, endocrine, auditory, visual, musculoskeletal, renal, digestive, and neurological systems	Self-reported (questionnaire)	Prevalence	999	Body mass index median [IQR] = 22 [20-25] underweight (n = 112) normal weight (n = 638) overweight or obese (n = 226) missing (n = 23)	Between 2007 and 2022	Between 2009 and 2022	Cardiovascular Arrhythmia: 2% Hypertension: 3% Heart failure: 0% DVT and pulmonary embolism: 0% Angina pectoris: 1% Vavular heart disease: 1% Stroke: 0% Any cardiovascular CHC: 6% (p = 0.009) Pulmonary Chronic cough: 3% Lung fibrosis: 0% Chest wall abnormalities: 0% Any pulmonary CHC: 3% (p = 0.860) Endocrine Diabetes mellitus: 1% Diabetes insipidus: 0% Hypo- or hyperthyroidism: 1% Thyroid nodule…	NA	NA	NA	NA	NA	NA	Low
Streefkerk et al	2024	the Netherlands (Dutch Childhood Cancer Survivor Study - DCCSS-LATER)	Multicenter retrospective cohort study	Evaluate how cumulative burden of clinically relevant, self-reported outcomes in childhood cancer survivors compares to a sibling control group and to explore how the burden corresponds to levels of care proposed by existing risk stratifications.	Siblings of 5-year survivors from the Dutch Childhood Cancer Survivor Study cohort, diagnosed with a malignancy between January 1, 1963 and December31, 2001before theage of 18in oneof the seven pediatric oncology centers in The Netherlands.	Median age at questionnaire: 31.9 (24.5 - 39.4)	NA	NA	Incidence of self-reported clinically relevant health conditions with medical intervention needed	Self-reported questionnaire	Prevalence	1066	>= 1 clinically relevant validated outcome (n = 243) 1 clinically relevant validated outcome (n = 192) 2-4 clinicaly relevant validated outcomes (n = 51) >=1 specific type of a condition malignant neoplasm (19) cardiac (5) vascular (29) gastrointestinal (13) pulmonary (17) renal-urinary tract (2) hepatic (8) musculoskeletal (9) endocrine (158) neurological (11) eye (4) ear (6) other (9)	Diagnosed between 01-01-1963 and 31-12-2001 5 year CCSs	NR	>= 1 clinically relevant validated outcome (23.8%) 1 clinically relevant validated outcome (79.0%) 2-4 clinicaly relevant validated outcomes (21.0%) >=1 specific type of a condition malignant neoplasm (1.8%) cardiac (0.5%) vascular (2.7%) gastrointestinal (1.2%) pulmonary (1.6%) renal-urinary tract (0.2%) hepatic (0.8%) musculoskeletal (0.9%) endocrine (14.8%) neurological (1.0%) eye (0.4%) ear (…	NA	NA	NA	NA	NA	NA	Low
Tacyildiz et al	2024	Turkey	Retrospective study	Evaluate late side effects in children with Hodjkin lymphoma (with sibling controls)	Siblings of HL survivors who completed a multiple-course chemotherapy regimen between jan 1998 and jan 2019	Median age: 19.81 ± 5.85	NA	NA	Heart disease, renal disease, lung disease, hpothyroidism, frequency of health care services utilization, physical limitations	Self report and retrospective review of patient charts, analysis reports, and consultation	Prevalence	56	renal failure (n = 0) P = 0.02 cardiac disease (n = 0) P = 0.12 hypothyroidism (n = 0) P = 0.01 Dyspnea on exertion (n = 0) P = 0.11 secondary cancer (n = 0) Limitation in physical functioning (n = 0) P<0.01 health care utilization (n = 0)	time since diagnosis: 0-5 years (n = 11, 25%) 5-10 years (n = 13, 26%) >10 years (n = 26, 49%)	NR	renal failure (0%) P = 0.02 cardiac disease (0%) P = 0.12 hypothyroidism (0%) P = 0.01 Dyspnea on exertion (0%) P = 0.11 secondary cancer (0%) Limitation in physical functioning (0%) P<0.01 health care utilization (0%)	NA	NA	NA	NA	NA	NA	Moderate
van der Plas et al	2024	USA/Canada (Childhood Cancer Survivor Study - CCSS)	Cross-sectional, case control study	Characterize prevalence and risk factors of self-reported neurocognitive impairment, emotional distress, and poor HRQOL in rhabdomyosarcoma survivors and siblings and to identify risk factors associated with these outcomes in survivors.	Siblings of RMS survivors, with a diagnosis between January 1, 1970, and December 31, 1999	At evaluation median = 32 IQR: 27-38	NA	NA	Neurocognitive impairment, HRQOL,	Self-report CCSS Neurocognitive Questionnaire (CCSS-NCQ) - three point likert scale - transformed to T-scores (Elevated is >=63) SF-36 survey: HRQOL (poor = Tscore <=40)	Prevalence, relative risk, 95% confidence interval	706 siblings	NR	Diagnosis between 01 jan 1970 and 31 dec 1999, survival of 5 years after diagnosis	NR	task efficiency: 13.7%, 1.54, 1.19-1.99 somatization: . 4.7%; RR, 2.73; 95% CI, 1.84–4.03 physical functioning: . 2.8%; RR, 4.03; 95% CI, 2.51–6.44 pain: 10.0%; RR, 1.75; 95% CI, 1.32–2.32 general health perceptions: 9.4%; RR, 2.72; 95% CI, 2.09–3.53 vitality: 13.9%; RR, 1.61; 95% CI, 1.29–2.02	NA	NA	NA	NA	NA	NA	Low
Winther et al	2001	Iceland, Norway, Sweden, Finland, Denmark	Population-based cohort study	Whether siblings of children with cancer are at increased risk of cancer after adjustment for known autosomal dominant disorder; and, if so, whether new patterns of cancer occurrence in these siblings might suggest a risk for low penetrance genes, recessive genes, multiple genes, or shared environmental factors.	Siblings of children with cancer	NR	NR	NR	Cancer	ICD-7	SIR 95% CI	42 277	NR	16·7 years (range >0–40)	694 625 person-years	Observed number of cancer: 353	NR	NR	NR	Expected number of cancers: 284.2	SIRs (95% CI)	1.24 (1.1-1.4)	Low
Yu et al	2017	Denmark and Sweden	Population-based cohort study	To examine the association between sibling death in childhood and subsequent motrality and evaluate effect modification by the siblings' sex and age differences	Child aged 6 months to younger to 18 years with a sibling who died at any age. Focus on sibling who died of neoplasm	Age <18 years (from 6 months after birth to the day before 18 years of age) Median age at loss, 7.0 [interquartile range, 3.3-12.1] years Age groups: age when the child experienced the sibling’s death (<6,6 - 11, or 12-17 years)	Did not have a sibling who died	Age < 18 years	All-cause mortality, cause-specific mortality, and mortality by type of death (death due to diseases or external causes). Following causes of death were investigated: neoplasms, endocrine, nutritional, metabolic, diseases of nervous system, diseases of circulatory system, transportation accidents, suicide/intentional self-harm, and other diseases	ICD codes (ICD-8; 9 and 10) The causes of death were divided into deaths due to diseases (ICD-8 codes 000-799, ICD-9 codes 000-799, and ICD-10 codes A00-R99) and external causes of death (ICD-8 codes E800-E999, ICD-9 codes E800-E999, and ICD-10 codes V01- Y98) according to the European Shortlist Causes of Death. Neoplasms (ICD-8 and ICD-9 codes 140–2389, ICD-10 codes C00–C999).	Mortality rate per 100,000	Not stated (don't know total number of siblings whose brother/sister died of cancer)	8 siblings died of cancer themselves	Follow up of 37 years	Up to 37 years	11.4 (deaths due to neoplasms)	NR	3504 unexposed died of cancer	Up to 37 years	3.8 (deaths due to neoplasms)	Log-linear Poisson regression model to estimate the mortality rate ratios (MRRS) with 95% CIs to investigate the association of sibling death in childhood with subsequent mortality of surviving sibling	For death from cancer outcome: Siblings whose brother/sister died of cancer vs unexposed sibling: MRR: 2.83 (1.41-5.67)	Low
	ALL, acute lymphoblastic leukemia; AML, actue myeloid leukemia; BMI, body mass index; CCSS, childhood cancer survivor study; CDC, centers for disease control; CF, chronic fatigue; CHF, chronic health condition; CI, confidence interval; CNS, central nervous system; DCCSS-LATER, dutch childhood cancer survivor study; DN, diabetes mellitus; DVT, deep vein thrombosis; ED, emergency department; FACIT-…

## Sheet: eTable 3
eTable 3. Results reported by outcomes
Authors	Year	Country	Outcome Description	Outcome Measure	Length of Follow-Up	Total # Siblings	Age distribution of Siblings	# Siblings with Outcome	Sibling Outcome Measure	Total # Controls	Age distribution of Controls	# Controls with Outcome	Control Outcome Measure	Comparison Measure	Comparison Value	Notes
Adverse physical health outcomes
All-cause mortality
Yu et al	2017	Denmark/Sweden	Mortality (neoplasms)	Mortality rate per 100,000	Up to 37 years	NR	Median at loss, 7.0 [interquartile range, 3.3-12.1] years	8	11.4	NR	NR	3504	3.8	Mortality rate ratio (95% CI)	2.83 (1.41-5.67)	Contacted the author for missing data
Desai et al	2021	Canada	All-caused mortality	Cumulative incidence	Median 10 years	7591	Median age at index: 6 years, median age at last follow-up: 17 years Median (IQR): 5 (0–10)	NR	0.36 (0.19–0.61)	30364	NR	NR	0.38 (0.28-0.50)	HR (95% CI)	0.73 (0.44-1.3)	Contacted the author for missing data
Friedman et al	2024	USA/Canada (Childhood Cancer Survivor Study)	Death	Prevalence	Median 19 years, range = 5-30	1029	Age at last contact (years) Mean (range): 28 (7-54)	11	0.011	NA	NA	NA	NA	NA	NA	Contacted the author for missing data
Cancers
Hayek et al	2020	USA/Canada (Childhood Cancer Survivor Study)	SMN	Prevalence	20 years	2097	Age at assessment: Mean age: 42.9 ± 9.4 years Age at baseline questionnaire: Mean (SD): 24.5 (8.4) Range: 5-50	27	0.013	NA	NA	NA	NA	NA	NA	Overlapping population within the reported outcome (e.g., CCSS)
Baker et al	2010	USA	SMN	Prevalence	Median 8.4 years	319	Median age: 44 years	5	1.6%	NA	NA	NA	NA	NA	NA
Tacyidiz et al	2024	Turkey	Secondary cancer	Prevalence	NA	56	Median age: 19.81 ± 5.85	0	0	NA	NA	NA	NA	NA	NA
Desai et al	2021	Canada	Cancers	Cumulative incidence	Median 10 years	7591	Median age at index: 6 years, median age at last follow-up: 17 years Median (IQR): 5 (0–10)	NR	0.41 (0.18–0.83)	30364	NR	NR	0.31 (0.20-0.45)	HR (95% CI)	1.1 (0.52-2.3)	Contacted the author for missing data
Friedman et al	2005	USA/Canada (Childhood Cancer Survivor Study)	Cancers	Observed/Expected number of cancers	2083757 person-years	26183	Full sibling: mean age (SD) CCSS cohort: 26.6 (10.2) History of cancer in first degree relatives: 32.0 (10.0) No history of cancer in first degree relatives: 24.4 (10.0)	NR	330 observed	NR	NR	NR	222 expected	SIR (95% CI)	1.5 (1.3-1.7)
Essig et al	2014	USA/Canada (Childhood Cancer Survivor Study)	SMN	Prevalence	Median 18·4 years (range 0·0–33·0)	2232 Female: 1105 Male: 1127	Age at most recent questionnaire < 20: 199 20-29: 921 30-39: 842 40-60: 270	15	0.01	NA	NA	NA	NA	NA	NA	Overlapping population within the reported outcome (e.g., CCSS)
Byrne et al	1995	USA	Cancers	Prevalence	Up to 3 years	60		3	0.05	NA	NA	NA	NA	NA	NA
Hartley et al	1991	UK	Cancers	Observed number of diagnosis	Up to 23 years	124	Median age at exit: 27 years	NR	1	NR	NR	NR	Expected: 0.78	SIR (95% CI)	1.28 (0.03-7.15)
Birch et al	1990	England	Cancers	Observed number of diagnosis	NA	411	Median age: 22 years	NR	10	NR	NR	NR	Expected: 2.20	SIR (95% CI)	4.55 (2.18 - 8.36)
Winther et al	2001	Finland/Iceland/Norway/Sweden/Denmark	Cancers	Observed number of diagnosis	694 625 person-years	42 277	NA	NR	353	NR	NR	NR	Expected: 284.2	SIR (95% CI)	1.24 (1.1-1.4)
Streefkerk et al	2024	the Netherlands (Dutch Childhood Cancer Survivor Study - DCCSS-LATER)	Malignant neoplasmm	Prevalence	NA	1066	Median age at questionnaire: 31.9 (24.5-39.4)	19	1.8%	NA	NA	NA	NA	NA	NA
Infante-rivard et al	2003	Canada	History of cancer	Prevalence	Up to 18 years	792	NR	1	0.1%	707	NR	0	0	NR	NR
Del Risco Kollerud et al	2018	Norway	History of solid tumors	Hazard ratio (95% CI)	Up to 49 years	NA	Mean age at case children diagnosis (years): 23 (17) Mean age at exit (years): 26 (12)	III CNS intracranial and intraspinal tumors: 35 (a) Ependymomas and choroid plexus tumour: 10 (b) Astrocytomas: 12 (c)All intracranial/intraspinal embryonal tumours: 8 Medulloblastoma/other PNET tumours: 7 (d–f) Other gliomas and unspecified CNS tumours: 5 IVNeuroblastoma and other peripheral tumours: 8 V Retinoblastomas: 10 VI Renal tumors: 7 (a) Nephroblastoma: 7 VII Hepatic tumors: <5 (a) Hepa…	III CNS intracranial and intraspinal tumors: 1.34 (0.95–1.89) (a) Ependymomas and choroid plexus tumour: 1.68 (0.87–3.22) (b) Astrocytomas: 1.18 (0.66–2.11) (c)All intracranial/intraspinal embryonal tumours: 1.59 (0.77–3.27) Medulloblastoma/other PNET tumours: 1.89 (0.87–6.51) (d–f) Other gliomas and unspecified CNS tumours: 1.01 (0.41–2.48) IV Neuroblastoma and other peripheral tumours: 1.04 (0.…	III CNS intracranial and intraspinal tumors: 59,120 (a) Ependymomas and choroid plexus tumour: 59,145 (b) Astrocytomas: 59,143 (c)All intracranial/intraspinal embryonal tumours: 59,147 Medulloblastoma/other PNET tumours: 59,148 (d–f) Other gliomas and unspecified CNS tumours: 59,150 IVNeuroblastoma and other peripheral tumours: 59,147 V Retinoblastomas: 59,145 VI Renal tumors: 59,148 (a) Nephrobl…	Mean age at case children diagnosis (years): 35 (14) Mean age at exit (years): 29 (13)	III CNS intracranial and intraspinal tumors: 59,120 (a) Ependymomas and choroid plexus tumour: 59,145 (b) Astrocytomas: 59,143 (c)All intracranial/intraspinal embryonal tumours: 59,147 Medulloblastoma/other PNET tumours: 59,148 (d–f) Other gliomas and unspecified CNS tumours: 59,150 IVNeuroblastoma and other peripheral tumours: 59,147 V Retinoblastomas: 59,145 VI Renal tumors: 59,148 (a) Nephrobl…	NR	NR	NR	Contacted the author for missing data
Chronic organ system disease
Neurological
Auger et al	2022	Canada	Hospitalization for nervous system conditions	Hospitalization rates per 1000 person-years (+ 95% CI)	Up to 14 years	1,600	Age groups: year of birth [n(%)] 2006-2010: 623 (38.9) 2011-2015: 691 (43.2) 2016-2019: 286 (17.9)	26	3.74 (2.55-5.50)	32000	Age groups: year of birth [n(%)] 2006-2010: 12,241 (38.3) 2011-2015: 13,696 (42.8) 2016-2019: 6063 (18.9)	324	2.34 (2.10-2.61)	Hazard ratios (+ 95% CI)	1.57 (1.05-2.35)
Rueegg et al	2012	Switzerland	Neurological problems	Prevalence (95% CI)	Up to 27 years	534	Age groups (Years): < 20: 110 - 29.9: 293 30 - 39.9: 111 ≥ 40: 20	2	0.3% (0.1-1.1)	NA	NA	NA	NA	NA	NA
Hayek et al	2020	USA/Canada (Childhood Cancer Survivor Study)	Neurological conditions	Prevalence	20 years	2097	Age at assessment: Mean age: 42.9 ± 9.4 years Age at baseline questionnaire: Mean (SD): 24.5 (8.4) Range: 5-50	25	1.2%	NA	NA	NA	NA	NA	NA	Overlapping population within the reported outcome (e.g., CCSS)
Streefkerk et al	2024	the Netherlands (Dutch Childhood Cancer Survivor Study - DCCSS-LATER)	Neurological conditions	Prevalence	NA	1,600	Median age at questionnaire: 31.9 (24.5-39.4)	11	0.01	NA	NA	NA	NA	NA	NA
Baker et al	2010	USA	Neurological impairments	Prevalence	Median 8.4 years	319	Median age: 44 years	78	24.5%	NA	NA	NA	NA	NA	NA
Essig et al	2014	USA/Canada (Childhood Cancer Survivor Study)	Neurocognitive deficits	Prevalence	Median 18·4 years (range 0·0–33·0)	2232 Female: 1105 Male: 1127	Age group: Age at most recent questionnaire < 20: 199 20-29: 921 30-39: 842 40-60: 270	56	2.8%	NA	NA	NA	NA	NA	NA
Ehrhardt et al	2019	USA/Canada (Childhood Cancer Survivor Study)	Sensory neuropathy	Prevalence	18.5 years (range, 15.1 to 23.7 years)	1029	Median age (range) at assessment: 27.9 (0.3-52.3) years	38	3.7%	NA	NA	NA	NA	NA	NA	Overlapping population within the reported outcome (e.g., CCSS)
Sláma et al	2024	Switzerland (Swiss Childhood Cancer Survivor Study - SCCSS)	Any neurological CHC	Prevalence	Up to 13 years	999	Age at study (years) Median (IQR): 25 [18–32]	NR	0.22	NA	NA	NA	NA	NA	NA
Sláma et al	2024	Switzerland (Swiss Childhood Cancer Survivor Study - SCCSS)	Hypoesthesia	Prevalence	Up to 13 years	999	Age at study (years) Median (IQR): 25 [18–32]	NR	0.02	NA	NA	NA	NA	NA	NA
Sláma et al	2024	Switzerland (Swiss Childhood Cancer Survivor Study - SCCSS)	Balance disorders	Prevalence	Up to 13 years	999	Age at study (years) Median (IQR): 25 [18–32]	NR	0.02	NA	NA	NA	NA	NA	NA
Sláma et al	2024	Switzerland (Swiss Childhood Cancer Survivor Study - SCCSS)	Dysphagia or chewing difficulties	Prevalence	Up to 13 years	999	Age at study (years) Median (IQR): 25 [18–32]	NR	0.01	NA	NA	NA	NA	NA	NA
Sláma et al	2024	Switzerland (Swiss Childhood Cancer Survivor Study - SCCSS)	Anosmia or ageusia	Prevalence	Up to 13 years	999	Age at study (years) Median (IQR): 25 [18–32]	NR	0.01	NA	NA	NA	NA	NA	NA
Sláma et al	2024	Switzerland (Swiss Childhood Cancer Survivor Study - SCCSS)	Speech disorders	Prevalence	Up to 13 years	999	Age at study (years) Median (IQR): 25 [18–32]	NR	0.03	NA	NA	NA	NA	NA	NA
Sláma et al	2024	Switzerland (Swiss Childhood Cancer Survivor Study - SCCSS)	Epilepsy	Prevalence	Up to 13 years	999	Age at study (years) Median (IQR): 25 [18–32]	NR	0.02	NA	NA	NA	NA	NA	NA
Cardiac and cerebrovascular
Auger et al	2022	Canada	Hospitalization for circulatory disease	Hospitalization rates per 1000 person-years (+ 95% CI)	Up to 14 years	1,600	Age groups: year of birth [n(%)] 2006-2010: 623 (38.9) 2011-2015: 691 (43.2) 2016-2019: 286 (17.9)	8	1.14 (0.57-2.28)	32000	Age groups: year of birth [n(%)] 2006-2010: 12,241 (38.3) 2011-2015: 13,696 (42.8) 2016-2019: 6063 (18.9)	186	1.34 (1.16-1.55)	Hazard ratios (+ 95% CI)	0.88 (0.43-1.78)
Sláma et al	2024	Switzerland (Swiss Childhood Cancer Survivor Study - SCCSS)	Any cardiovascular CHC	Prevalence	Up to 13 years	999	Age at study (years) Median (IQR): 25 [18–32]	NR	0.06	NA	NA	NA	NA	NA	NA
Ng et al	2005	USA	Cardiac disease	Prevalence		224	Median age at study entry: 44 years (range 16–79) Median age (years): 46	35	0.16	NA	NA	NA	NA	NA	NA
Hayek et al	2020	USA/Canada (Childhood Cancer Survivor Study)	Cardiac disease	Prevalence	20 years	2.097	Age at assessment: Mean age: 42.9 ± 9.4 years Age at baseline questionnaire: Mean (SD): 24.5 (8.4) Range: 5-50	28	0.013	NA	NA	NA	NA	NA	NA	Overlapping population within the reported outcome (e.g., CCSS)
Tacyidiz et al	2024	Turkey	Cardiac disease	Prevalence	NA	56	Median age: 19.81 ± 5.85	0	0	NA	NA	NA	NA	NA	NA
Chow et al	2017	USA/Canada (Childhood Cancer Survivor Study)	Ischemic heart disease	Cumulative incidence	19 years (range, 0 to 34 years)	4.023	NA	26	1.2% (95% CI, 0.4% to 1.7%)
Streefkerk et al	2024	the Netherlands (Dutch Childhood Cancer Survivor Study - DCCSS-LATER)	Cardiac conditions	Prevalence	NA	1.066	Median age at questionnaire: 31.9 (24.5-39.4)	5	0.5%	NA	NA	NA	NA	NA	NA
Armstrong et al	2013	USA/Canada (Childhood Cancer Survivor Study)	Cardiovascular risk factors (≥ 2)	Prevalence	NA	3.159	Median (range) 36.0 (7.1 to 62.6 years)	248	0.079	NA	NA	NA	NA	NA	NA
Baker et al	2010	USA	Cardiopulmonary impairments	Prevalence	Median 8.4 years	319	Median age: 44 years	83	0.26	NA	NA	NA	NA	NA	NA
Rueegg et al	2012	Switzerland	Cardiopulmonary impairments	Prevalence (95% CI)	Up to 27 years	534	Age groups (Years): < 20: 110 - 29.9: 293 30 - 39.9: 111 ≥ 40: 20	1	0.2% (0.02-1.1)	NA	NA	NA	NA	NA	NA
Chow et al	2015	USA/Canada (Childhood Cancer Survivor Study)	Congestive heart failure	Cumulative incidence (95% CI)	Unclear	4.023	Median at last follow-up: 34 years (range, 3 to 63 years)	12	0,3% (0.1 to 0.5)	NA	NA	NA	NA	NA	NA	Overlapping population within the reported outcome (e.g., CCSS)
Baker et al	2010	USA	Congestive heart failure	Prevalence	Median 8.4 years	319	Median age: 44 years	1	0.3%	NA	NA	NA	NA	NA	NA
Dixon et al	2020	USA/Canada (Childhood Cancer Survivor Study)	Congestive heart failure	Prevalence	Median 20 years	5,051 Female: 2643 Male: 2408	Age at follow-up Median (range): 35.9 (3.1-68.9) years	17	0.3%	NA	NA	NA	NA	NA	NA
Essig et al	2014	USA/Canada (Childhood Cancer Survivor Study)	Congestive heart failure/cardiomyopathy	Prevalence	Median 18·4 years (range 0·0–33·0)	2,232 Female: 1105 Male: 1127	Age at most recent questionnaire < 20: 199 20-29: 921 30-39: 842 40-60: 270	4	0.01	NA	NA	NA	NA	NA	NA	Overlapping population within the reported outcome (e.g., CCSS)
Sláma et al	2024	Switzerland (Swiss Childhood Cancer Survivor Study - SCCSS)	Heart failure	Prevalence	Up to 13 years	999	Age at study (years) Median (IQR): 25 [18–32]	NR	0	NA	NA	NA	NA	NA	NA
Ehrhardt et al	2019	USA/Canada (Childhood Cancer Survivor Study)	Cardiomyopathy	Prevalence	18.5 years (range, 15.1 to 23.7 years)	1.029	Median age (range) at assessment: 27.9 (0.3-52.3) years	3	0.3%	NA	NA	NA	NA	NA	NA	Overlapping population within the reported outcome (e.g., CCSS)
Streefkerk et al	2024	the Netherlands (Dutch Childhood Cancer Survivor Study - DCCSS-LATER)	Vascular conditions	Prevalence	NA	1.066	Median age at questionnaire: 31.9 (24.5-39.4)	29	2.7%	NA	NA	NA	NA	NA	NA
Desai et al	2021	Canada	Hypertension	Cumulative incidence	Median 10 years	7.591	Median age at index: 6 years, median age at last follow-up: 17 years Median (IQR): 5 (0–10)	NR	2.4 (1.3–4.0)	30364	NR	NR	1.1 (0.79-1.6)	HR	1.8 (1.1-2.9)	Contacted the author for missing data
Essig et al	2014	USA/Canada (Childhood Cancer Survivor Study)	Hypertension	Prevalence	Median 18·4 years (range 0·0–33·0)	2,232 Female: 1105 Male: 1127	Age at most recent questionnaire < 20: 199 20-29: 921 30-39: 842 40-60: 270	NR	0.09	NA	NA	NA	NA	NA	NA	Overlapping population within the reported outcome (e.g., CCSS)
Baker et al	2010	USA	Hypertension	Prevalence	Median 8.4 years	319	Median age: 44 years	61	19.1%	NA	NA	NA	NA	NA	NA
Sláma et al	2024	Switzerland (Swiss Childhood Cancer Survivor Study - SCCSS)	Hypertension	Prevalence	Up to 13 years	999	Age at study (years) Median (IQR): 25 [18–32]	NR	0.03	NA	NA	NA	NA	NA	NA
Armstrong et al	2013	USA/Canada (Childhood Cancer Survivor Study)	Hypertension	Prevalence	NA	3.159	Median (range) 36.0 (7.1 to 62.6 years)	304	0.096	NA	NA	NA	NA	NA	NA
Molgaard-Hansen et al	2010	Finland/Iceland/Norway/Sweden	Blood pressure and heart medications	Prevalence	2 years	86 Female: 51 Male: 35	Age at questionnaire (y): 0-9: 15 10-14: 25 15-19: 20 20-29: 20 ≥ 30: 6	1	0.01	NA	NA	NA	NA	NA	NA
Sláma et al	2024	Switzerland (Swiss Childhood Cancer Survivor Study - SCCSS)	Arrhythmia	Prevalence	Up to 13 years	999	Age at study (years) Median (IQR): 25 [18–32]	NR	0.02	NA	NA	NA	NA	NA	NA
Dixon et al	2020	USA/Canada (Childhood Cancer Survivor Study)	Stroke	Prevalence	Median 20 years	5,051 Female: 2643 Male: 2408	Age at follow-up Median (range): 35.9 (3.1-68.9) years	27	0.005	NA	NA	NA	NA	NA	NA
Essig et al	2014	USA/Canada (Childhood Cancer Survivor Study)	Stroke and/or cerebrovascular disease	Prevalence	Median 18·4 years (range 0·0–33·0)	2,232 Female: 1105 Male: 1127	Age at most recent questionnaire < 20: 199 20-29: 921 30-39: 842 40-60: 270	4	0.01	NA	NA	NA	NA	NA	NA	Overlapping population within the reported outcome (e.g., CCSS)
Bowers et al	2005	USA/Canada (Childhood Cancer Survivor Study)	Stroke	Prevalence	100,000 person-years	3,846 Female: 2000 Male: 1846	Mean age 28.8 years (SD 9.3 years)	9	0.23%	NA	NA	NA	NA	NA	NA	Overlapping population within the reported outcome (e.g., CCSS)
Ehrhardt et al	2019	USA/Canada (Childhood Cancer Survivor Study)	Stroke	Prevalence	18.5 years (range, 15.1 to 23.7 years)	1.029	Median age (range) at assessment: 27.9 (0.3-52.3) years	4	0.4%	NA	NA	NA	NA	NA	NA	Overlapping population within the reported outcome (e.g., CCSS)
Chow et al	2017	USA/Canada (Childhood Cancer Survivor Study)	Stroke	Cumulative incidence	19 years (range, 0 to 34 yers)	4.023	NA	19	1.1% (95% Ci, 0.4% to 1.7%)							Overlapping population within the reported outcome (e.g., CCSS)
Sláma et al	2024	Switzerland (Swiss Childhood Cancer Survivor Study - SCCSS)	Stroke	Prevalence	Up to 13 years	999	Age at study (years) Median (IQR): 25 [18–32]	NR	0	NA	NA	NA	NA	NA	NA
Ophtalmologic
Auger et al	2022	Canada	Hospitalization for eye/mastoid conditions	Hospitalization rates per 1000 person-years (+ 95% CI)	Up to 14 years	1,600	Age groups: year of birth [n(%)] 2006-2010: 623 (38.9) 2011-2015: 691 (43.2) 2016-2019: 286 (17.9)	18	2.59 (1.63-4.11)	32000	Age groups: year of birth [n(%)] 2006-2010: 12,241 (38.3) 2011-2015: 13,696 (42.8) 2016-2019: 6063 (18.9)	245	1.77 (1.56-2.00)	Hazard ratios (+ 95% CI)	1.44 (0.89-2.32)
Rueegg et al	2012	Switzerland	Visual impairment	Prevalence (95% CI)	Up to 27 years	534	Age groups (Years): < 20: 110 - 29.9: 293 30 - 39.9: 111 ≥ 40: 20	0	0	NA	NA	NA	NA	NA	NA
Sláma et al	2024	Switzerland (Swiss Childhood Cancer Survivor Study - SCCSS)	Any visual CHC	Prevalence	Up to 13 years	999	Age at study (years) Median (IQR): 25 [18–32]	NR	0.12	NA	NA	NA	NA	NA	NA
Sláma et al	2024	Switzerland (Swiss Childhood Cancer Survivor Study - SCCSS)	Severe visual impairment of blindness	Prevalence	Up to 13 years	999	Age at study (years) Median (IQR): 25 [18–32]	NR	0.02	NA	NA	NA	NA	NA	NA
Sláma et al	2024	Switzerland (Swiss Childhood Cancer Survivor Study - SCCSS)	Mild or moderate visual impairment	Prevalence	Up to 13 years	999	Age at study (years) Median (IQR): 25 [18–32]	NR	0.05	NA	NA	NA	NA	NA	NA
Essig et al	2014	USA/Canada (Childhood Cancer Survivor Study)	Cataracts	Prevalence	Median 18·4 years (range 0·0–33·0)	2,232 Female: 1105 Male: 1127	Age group: Age at most recent questionnaire < 20: 199 20-29: 921 30-39: 842 40-60: 270	10	0.01	NA	NA	NA	NA	NA	NA
Ehrhardt et al	2019	USA/Canada (Childhood Cancer Survivor Study)	Cataracts	Prevalence	18.5 years (range, 15.1 to 23.7 years)	1.029	Median age (range) at assessment: 27.9 (0.3-52.3) years	3	0.3%	NA	NA	NA	NA	NA	NA	Overlapping population within the reported outcome (e.g., CCSS)
Sláma et al	2024	Switzerland (Swiss Childhood Cancer Survivor Study - SCCSS)	Cataracts	Prevalence	Up to 13 years	999	Age at study (years) Median (IQR): 25 [18–32]	NR	0	NA	NA	NA	NA	NA	NA
Baker et al	2010	USA	Eye impairments	Prevalence	Median 8.4 years	319	Median age: 44 years	36	11.3%	NA	NA	NA	NA	NA	NA
Streefkerk et al	2024	the Netherlands (Dutch Childhood Cancer Survivor Study - DCCSS-LATER)	Eye conditions	Prevalence	NA	1.066	Median age at questionnaire: 31.9 (24.5-39.4)	4	0.004	NA	NA	NA	NA	NA	NA
Sláma et al	2024	Switzerland (Swiss Childhood Cancer Survivor Study - SCCSS)	Eye movement disorders, including strabismus	Prevalence	Up to 13 years	999	Age at study (years) Median (IQR): 25 [18–32]	NR	0.01	NA	NA	NA	NA	NA	NA
Sláma et al	2024	Switzerland (Swiss Childhood Cancer Survivor Study - SCCSS)	Dry eye syndrome	Prevalence	Up to 13 years	999	Age at study (years) Median (IQR): 25 [18–32]	NR	0.05	NA	NA	NA	NA	NA	NA
Auditory
Sláma et al	2024	Switzerland (Swiss Childhood Cancer Survivor Study - SCCSS)	Any hearing CHC	Prevalence	Up to 13 years	999	Age at study (years) Median (IQR): 25 [18–32]	NR	0.06	NA	NA	NA	NA	NA	NA
Streefkerk et al	2024	the Netherlands (Dutch Childhood Cancer Survivor Study - DCCSS-LATER)	Ear conditions	Prevalence	NA	1.066	Median age at questionnaire: 31.9 (24.5-39.4)	6	0.006	NA	NA	NA	NA	NA	NA
Sláma et al	2024	Switzerland (Swiss Childhood Cancer Survivor Study - SCCSS)	Mild, moderate,severe hearing loss	Prevalence	Up to 13 years	999	Age at study (years) Median (IQR): 25 [18–32]	NR	0.03	NA	NA	NA	NA	NA	NA
Sláma et al	2024	Switzerland (Swiss Childhood Cancer Survivor Study - SCCSS)	Tinnitus	Prevalence	Up to 13 years	999	Age at study (years) Median (IQR): 25 [18–32]	NR	0.04	NA	NA	NA	NA	NA	NA
Endocrine
Auger et al	2022	Canada	Hospitalization for endocrine disease	Hospitalization rates per 1000 person-years (+ 95% CI)	Up to 14 years	1,600	Age groups: year of birth [n(%)] 2006-2010: 623 (38.9) 2011-2015: 691 (43.2) 2016-2019: 286 (17.9)	37	5.37 (3.89-7.41)	32000	Age groups: year of birth [n(%)] 2006-2010: 12,241 (38.3) 2011-2015: 13,696 (42.8) 2016-2019: 6063 (18.9)	661	4.83 (4.47-5.21)	Hazard ratios (+ 95% CI)	1.13 (0.81-1.58)
Sláma et al	2024	Switzerland (Swiss Childhood Cancer Survivor Study - SCCSS)	Any endocrine CHC	Prevalence	Up to 13 years	999	Age at study (years) Median (IQR): 25 [18–32]	NR	0.02	NA	NA	NA	NA	NA	NA
Hayek et al	2020	USA/Canada (Childhood Cancer Survivor Study)	Endocrine disease	Prevalence	20 years	2.097	Age at assessment: Mean age: 42.9 ± 9.4 years Age at baseline questionnaire: Mean (SD): 24.5 (8.4) Range: 5-50	44	0.021	NA	NA	NA	NA	NA	NA	Overlapping population within the reported outcome (e.g., CCSS)
Baker et al	2010	USA	Endocrine impairments	Prevalence	Median 8.4 years	319	Median age: 44 years	36	11.3%	NA	NA	NA	NA	NA	NA
Streefkerk et al	2024	the Netherlands (Dutch Childhood Cancer Survivor Study - DCCSS-LATER)	Endocrine conditions	Prevalence	NA	1.066	Median age at questionnaire: 31.9 (24.5-39.4)	158	14.8%	NA	NA	NA	NA	NA	NA
Essig et al	2014	USA/Canada (Childhood Cancer Survivor Study)	Hypothyroidism	Prevalence	Median 18·4 years (range 0·0–33·0)	2,232 Female: 1105 Male: 1127	Age at most recent questionnaire < 20: 199 20-29: 921 30-39: 842 40-60: 270	50	0.02	NA	NA	NA	NA	NA	NA	Overlapping population within the reported outcome (e.g., CCSS)
Ehrhardt et al	2019	USA/Canada (Childhood Cancer Survivor Study)	Hypothyroidism	Prevalence	18.5 years (range, 15.1 to 23.7 years)	1.029	Median age (range) at assessment: 27.9 (0.3-52.3) years	36	3.5%	NA	NA	NA	NA	NA	NA	Overlapping population within the reported outcome (e.g., CCSS)
Baker et al	2010	USA	Hypothyroidism	Prevalence	Median 8.4 years	319	Median age: 44 years	23	7.2%	NA	NA	NA	NA	NA	NA
Ng et al	2005	USA	Hypothyroidism	Prevalence	Median 15 years	224	Median age at study entry: 44 years (range 16–79) Median age (years): 46	7	0.03	NA	NA	NA	NA	NA	NA
Tacyidiz et al	2024	Turkey	Hypothyroidism	Prevalence	NA	56	Median age: 19.81 ± 5.85	0	0	NA	NA	NA	NA	NA	NA
Sláma et al	2024	Switzerland (Swiss Childhood Cancer Survivor Study - SCCSS)	Hypo- or hyperthyroidism	Prevalence	Up to 13 years	999	Age at study (years) Median (IQR): 25 [18–32]	NR	0.01	NA	NA	NA	NA	NA	NA
Baker et al	2010	USA	Hyperthyroidism	Prevalence	Median 8.4 years	319	Median age: 44 years	5	0.016	NA	NA	NA	NA	NA	NA
Baker et al	2010	USA	Thyroid nodules	Prevalence	Median 8.4 years	319	Median age: 44 years	8	2.5%	NA	NA	NA	NA	NA	NA
Sláma et al	2024	Switzerland (Swiss Childhood Cancer Survivor Study - SCCSS)	Thyroid nodules or tumour	Prevalence	Up to 13 years	999	Age at study (years) Median (IQR): 25 [18–32]	NR	0	NA	NA	NA	NA	NA	NA
Meacham et al	2009	USA/Canada (Childhood Cancer Survivor Study)	Diabetes	Prevalence	Up to 8 years	2.936	Mean age: 33.4 years (age range, 9.6-58.4 years)	49	0.017	NA	NA	NA	NA	NA	NA	Overlapping population within the reported outcome (e.g., CCSS)
Baker et al	2010	USA	Diabetes	Prevalence	Median 8.4 years	319	Median age: 44 years	10	0.031	NA	NA	NA	NA	NA	NA
Desai et al	2021	Canada	Diabetes	Cumulative incidence	Median 10 years	7.591	Median age at index: 6 years, median age at last follow-up: 17 years Median (IQR): 5 (0–10)	NR	0.77 (0.44–1.3)	30364	NR	NR	0.98 (0.80-1.2)	HR (95% CI)	0.73 (0.49-1.1)	Contacted the author for missing data
Dixon et al	2020	USA/Canada (Childhood Cancer Survivor Study)	Diabetes	Prevalence	Median 20 years	5,051 Female: 2643 Male: 2408	Age at follow-up Median (range): 35.9 (3.1-68.9) years	52	1.0%	NA	NA	NA	NA	NA	NA
Infante-rivard et al	2003	Canada	Diabetes	Prevalence	Up to 18 years	792	Not stated	21	3.1%	707	NR	20	2.9%	NR	NR
Armstrong et al	2013	USA/Canada (Childhood Cancer Survivor Study)	Diabetes	Prevalence	NA	3.159	Median (range): 36,0 (7,0 to 62,6)	75	0.024	NA	NA	NA	NA	NA	NA	Overlapping population within the reported outcome (e.g., CCSS)
Sláma et al	2024	Switzerland (Swiss Childhood Cancer Survivor Study - SCCSS)	Diabetes	Prevalence	Up to 13 years	999	Age at study (years) Median (IQR): 25 [18–32]	NR	Diabetes mellitus: 1% Diabetes insipidus: 0%	NA	NA	NA	NA	NA	NA
Pulmonary
Sláma et al	2024	Switzerland (Swiss Childhood Cancer Survivor Study - SCCSS)	Any pulmonary CHC	Prevalence	Up to 13 years	999	Age at study (years) Median (IQR): 25 [18–32]	NR	0.03	NA	NA	NA	NA	NA	NA
Infante-rivard et al	2003	Canada	Asthma	Prevalence	Up to 18 years	792	NR	153	22.1%	707	NR	127	18.5%	NR	NR
Tacyidiz et al	2024	Turkey	Dyspnea on exertion	Prevalence	NA	56	Median age: 19.81 ± 5.85	0	0	NA	NA	NA	NA	NA	NA
Auger et al	2022	Canada	Hospitalization for respiratory disease	Hospitalization rates per 1000 person-years (+ 95% CI)	Up to 14 years	1,600	Age groups: year of birth [n(%)] 2006-2010: 623 (38.9) 2011-2015: 691 (43.2) 2016-2019: 286 (17.9)	152	23.8 (20.3-27.9)	32000	"Age groups: year of birth [n(%)] 2006-2010: 12,241 (38.3) 2011-2015: 13,696 (42.8) 2016-2019: 6063 (18.9)"	2642	20.5 (19.8-21.3)	Hazard ratios (+ 95% CI)	1.18 (1.01-1.40)
Hayek et al	2020	USA/Canada (Childhood Cancer Survivor Study)	Respiratory conditions	Prevalence	20 years	2.097	Age at assessment: Mean age: 42.9 ± 9.4 years Age at baseline questionnaire: Mean (SD): 24.5 (8.4) Range: 5-50	3	0.1%	NA	NA	NA	NA	NA	NA	Overlapping population within the reported outcome (e.g., CCSS)
Streefkerk et al	2024	the Netherlands (Dutch Childhood Cancer Survivor Study - DCCSS-LATER)	Pulmonary conditions	Prevalence	NA	1.066	Median age at questionnaire: 31.9 (24.5-39.4)	17	1.6%	NA	NA	NA	NA	NA	NA
Molgaard-Hansen et al	2010	Finland/Iceland/Norway/Sweden	Drugs for respiratory diseases	Prevalence	2 years	86 Female: 51 Male: 35	Age at questionnaire (y): 0-9: 15 10-14: 25 15-19: 20 20-29: 20 ≥ 30: 6	5	0.06	NA	NA	NA	NA	NA	NA
Sláma et al	2024	Switzerland (Swiss Childhood Cancer Survivor Study - SCCSS)	Lung fibrosis	Prevalence	Up to 13 years	999	Age at study (years) Median (IQR): 25 [18–32]	NR	0	NA	NA	NA	NA	NA	NA
Sláma et al	2024	Switzerland (Swiss Childhood Cancer Survivor Study - SCCSS)	Chronic cough	Prevalence	Up to 13 years	999	Age at study (years) Median (IQR): 25 [18–32]	NR	0.03	NA	NA	NA	NA	NA	NA
Sláma et al	2024	Switzerland (Swiss Childhood Cancer Survivor Study - SCCSS)	Chest wall abnormalities	Prevalence	Up to 13 years	999	Age at study (years) Median (IQR): 25 [18–32]	NR	0	NA	NA	NA	NA	NA	NA
Bone/Musculoskeletal
Ehrhardt et al	2019	USA/Canada (Childhood Cancer Survivor Study)	Osteoporosis	Prevalence	18.5 years (range, 15.1 to 23.7 years)	1.029	Median age (range) at assessment: 27.9 (0.3-52.3) years	5	0.5%	NA	NA	NA	NA	NA	NA	Overlapping population within the reported outcome (e.g., CCSS)
Baker et al	2010	USA	Osteoporosis	Prevalence	Median 8.4 years	319	Median age: 44 years	7	2.2%	NA	NA	NA	NA	NA	NA
Sláma et al	2024	Switzerland (Swiss Childhood Cancer Survivor Study - SCCSS)	Osteoporosis	Prevalence	Up to 13 years	999	Age at study (years) Median (IQR): 25 [18–32]	NR	0	NA	NA	NA	NA	NA	NA
Essig et al	2014	USA/Canada (Childhood Cancer Survivor Study)	Osteoporosis or osteopenia	Prevalence	Median 18·4 years (range 0·0–33·0)	2232 Female: 1105 Male: 1127	Age group: Age at most recent questionnaire < 20: 199 20-29: 921 30-39: 842 40-60: 270	10	0.01	NA	NA	NA	NA	NA	NA	Overlapping population within the reported outcome (e.g., CCSS)
Baker et al	2010	USA	Bone impairment	Prevalence	Median 8.4 years	319	Median age: 44 years	8	2.5%	NA	NA	NA	NA	NA	NA
Dixon et al	2020	USA/Canada (Childhood Cancer Survivor Study)	Major joint replacement	Prevalence	Median 20 years	5,051 Female: 2643 Male: 2408	Age at follow-up Median (range): 35.9 (3.1-68.9) years	26	0.6%	NA	NA	NA	NA	NA	NA
Rueegg et al	2012	Switzerland	Musculoskeletal conditions	Prevalence (95% CI)	Up to 27 years	534	Age groups (Years): < 20: 110 - 29.9: 293 30 - 39.9: 111 ≥ 40: 20	3	0.5% (0.2-1.2)	NA	NA	NA	NA	NA	NA
Auger et al	2022	Canada	Hospitalization for musculoskeletal conditions	Hospitalization rates per 1000 person-years (+ 95% CI)	Up to 14 years	1,600	Age groups: year of birth [n(%)] 2006-2010: 623 (38.9) 2011-2015: 691 (43.2) 2016-2019: 286 (17.9)	12	1.72 (0.98-3.02	32000	Age groups: year of birth [n(%)] 2006-2010: 12,241 (38.3) 2011-2015: 13,696 (42.8) 2016-2019: 6063 (18.9)	212	1.53 (1.33-1.75)	Hazard ratios (+ 95% CI)	1.10 (0.61-1.97)
Hayek et al	2020	USA/Canada (Childhood Cancer Survivor Study)	Musculoskeletal conditions	Prevalence	20 years	2.097	Age at assessment: Mean age: 42.9 ± 9.4 years Age at baseline questionnaire: Mean (SD): 24.5 (8.4) Range: 5-50	10	0.5%	NA	NA	NA	NA	NA	NA	Overlapping population within the reported outcome (e.g., CCSS)
Streefkerk et al	2024	the Netherlands (Dutch Childhood Cancer Survivor Study - DCCSS-LATER)	Musculoskeletal conditions	Prevalence	NA	1.066	Median age at questionnaire: 31.9 (24.5-39.4)	9	0.9%	NA	NA	NA	NA	NA	NA
Sláma et al	2024	Switzerland (Swiss Childhood Cancer Survivor Study - SCCSS)	Any musculoskeletal CHC	Prevalence	Up to 13 years	999	Age at study (years) Median (IQR): 25 [18–32]	NR	0.13	NA	NA	NA	NA	NA	NA
Sláma et al	2024	Switzerland (Swiss Childhood Cancer Survivor Study - SCCSS)	Scoliosis	Prevalence	Up to 13 years	999	Age at study (years) Median (IQR): 25 [18–32]	NR	0.04	NA	NA	NA	NA	NA	NA
Renal
Hayek et al	2020	USA/Canada (Childhood Cancer Survivor Study)	Renal conditions	Prevalence	20 years	2.097	Age at assessment: Mean age: 42.9 ± 9.4 years Age at baseline questionnaire: Mean (SD): 24.5 (8.4) Range: 5-50	2	0.1%	NA	NA	NA	NA	NA	NA
Streefkerk et al	2024	the Netherlands (Dutch Childhood Cancer Survivor Study - DCCSS-LATER)	Renal - urinary tract conditions	Prevalence	NA	1066	Median age at questionnaire: 31.9 (24.5-39.4)	2	0.2%	NA	NA	NA	NA	NA	NA
Sláma et al	2024	Switzerland (Swiss Childhood Cancer Survivor Study - SCCSS)	Any renal CHC	Prevalence	Up to 13 years	999	Age at study (years) Median (IQR): 25 [18–32]	NR	0.07	NA	NA	NA	NA	NA	NA
Tacyidiz et al	2024	Turkey	Renal failure	Prevalence	NA	56	Median age: 19.81 ± 5.85	0	0	NA	NA	NA	NA	NA	NA
Sláma et al	2024	Switzerland (Swiss Childhood Cancer Survivor Study - SCCSS)	Repeated cystitis	Prevalence	Up to 13 years	999	Age at study (years) Median (IQR): 25 [18–32]	NR	0.06	NA	NA	NA	NA	NA	NA
Sláma et al	2024	Switzerland (Swiss Childhood Cancer Survivor Study - SCCSS)	Repeated nephritis	Prevalence	Up to 13 years	999	Age at study (years) Median (IQR): 25 [18–32]	NR	0.01	NA	NA	NA	NA	NA	NA
Hepatic
Streefkerk et al	2024	the Netherlands (Dutch Childhood Cancer Survivor Study - DCCSS-LATER)	Hepatic conditions	Prevalence	NA	1.066	Median age at questionnaire: 31.9 (24.5-39.4)	8	0.8%	NA	NA	NA	NA	NA	NA
Genitourinary
Auger et al	2022	Canada	Hospitalization for genitourinary conditions	Hospitalization rates per 1000 person-years (+ 95% CI)	Up to 14 years	1,600	Age groups: year of birth [n(%)] 2006-2010: 623 (38.9) 2011-2015: 691 (43.2) 2016-2019: 286 (17.9)	29	4.18 (2.90-6.01)	32000	Age groups: year of birth [n(%)] 2006-2010: 12,241 (38.3) 2011-2015: 13,696 (42.8) 2016-2019: 6063 (18.9)	544	3.96 (3.64-4.31)	Hazard ratios (+ 95% CI)	1.07 (0.74-1.56)
Digestive/gastrointestinal
Auger et al	2022	Canada	Hospitalization for digestive conditions	Hospitalization rates per 1000 person-years (+ 95% CI)	Up to 14 years	1,600	Age groups: year of birth [n(%)] 2006-2010: 623 (38.9) 2011-2015: 691 (43.2) 2016-2019: 286 (17.9)	74	10.9 (8.68-13.7)	32000	Age groups: year of birth [n(%)] 2006-2010: 12,241 (38.3) 2011-2015: 13,696 (42.8) 2016-2019: 6063 (18.9)	1074	7.92 (7.46-8.41)	Hazard ratios (+ 95% CI)	1.38 (1.09-1.74)
Baker et al	2010	USA	Gastrointestinal impairments	Prevalence	Median 8.4 years	319	Median age: 44 years	29	9.1%	NA	NA	NA	NA	NA	NA
Sláma et al	2024	Switzerland (Swiss Childhood Cancer Survivor Study - SCCSS)	Any digestive CHC	Prevalence	Up to 13 years	999	Age at study (years) Median (IQR): 25 [18–32]	NR	0.08	NA	NA	NA	NA	NA	NA
Streefkerk et al	2024	the Netherlands (Dutch Childhood Cancer Survivor Study - DCCSS-LATER)	Gastrointestinal conditions	Prevalence	NA	1.066	Median age at questionnaire: 31.9 (24.5-39.4)	13	1.2%	NA	NA	NA	NA	NA	NA
Sláma et al	2024	Switzerland (Swiss Childhood Cancer Survivor Study - SCCSS)	Chronic constipation or diarrhea	Prevalence	Up to 13 years	999	Age at study (years) Median (IQR): 25 [18–32]	NR	0.03	NA	NA	NA	NA	NA	NA
Sláma et al	2024	Switzerland (Swiss Childhood Cancer Survivor Study - SCCSS)	Gastro-oesophagus reflux disease	Prevalence	Up to 13 years	999	Age at study (years) Median (IQR): 25 [18–32]	NR	0.04	NA	NA	NA	NA	NA	NA
Sláma et al	2024	Switzerland (Swiss Childhood Cancer Survivor Study - SCCSS)	Problems with oesophagus	Prevalence	Up to 13 years	999	Age at study (years) Median (IQR): 25 [18–32]	NR	0	NA	NA	NA	NA	NA	NA
Sláma et al	2024	Switzerland (Swiss Childhood Cancer Survivor Study - SCCSS)	Frequent nausea	Prevalence	Up to 13 years	999	Age at study (years) Median (IQR): 25 [18–32]	NR	0.01	NA	NA	NA	NA	NA	NA
Overweight
Meacham et al	2009	USA/Canada (Childhood Cancer Survivor Study)	Overweight	Prevalence	Up to 8 years	2.936	Mean age: 33.4 years (age range, 9.6-58.4 years)	913	0.311	NA	NA	NA	NA	NA	NA
Belle et al	2018	Switzerland	Overweight	Prevalence	1 year	725	Age group: Age at survey (y) n(%) 5-14 y: 94(18) 15-19: 142(20) 20-24: 162(19) 25-29: 168(19) 30-34: 115(12) 35-39: 84(8) 40-45: 54(5)	149	0.2	9591	Age group: Age at survey (y) n(%) 5-14 y: NA 15-19: 1518(33) 20-24: 1440(23) 25-29: 1174(13) 30-34: 1424(11) 35-39: 1601(9) 40-45: 2434(10)	2285	0.24	NR	NR
Oeffinger et al	2003	USA/Canada (Childhood Cancer Survivor Study)	Overweight	Prevalence	1 year	2,516 Female: 1323 Male: 1193	Age at interview Mean: 29.0 years SD: 7.3 years Median: 28.0 years Range:18-56 years	718	0.286	NA	NA	NA	NA	NA	NA	Overlapping population within the reported outcome (e.g., CCSS)
Landy et al	2013	USA	Overweight	Prevalence	Up to 4 years	30	Age group, years: (n) 5 to 12 (13) 13 to 18 (7) 19 to 29 (8) 30 or older (2)	8	0.27	NA	NA	NA	NA	NA	NA
Bouwman et al	2024	the Netherlands (Dutch Childhood Cancer Survivor Study - DCCSS-LATER)	Overweight	Prevalence	Up to 2 years	906	Mean (SD): 33.7 (9.8)	NR	0.274	NR	NR	NR	0.284	NR	NR
Sláma et al	2024	Switzerland (Swiss Childhood Cancer Survivor Study - SCCSS)	Overweight or obese	Prevalence	Up to 13 years	999	Age at study (years) Median (IQR): 25 [18–32]	NR	0.23	NA	NA	NA	NA	NA	NA
Obesity
Meacham et al	2009	USA/Canada (Childhood Cancer Survivor Study)	Obesity	Prevalence	Up to 8 years	2.936	Mean age: 33.4 years (age range, 9.6-58.4 years)	611	0.208	NA	NA	NA	NA	NA	NA	Overlapping population within the reported outcome (e.g., CCSS)
Belle et al	2018	Switzerland	Obesity	Prevalence	1 year	725	Age group: Age at survey (y) n(%) 5-14 y: 94(18) 15-19: 142(20) 20-24: 162(19) 25-29: 168(19) 30-34: 115(12) 35-39: 84(8) 40-45: 54(5)	34	0.04	9591	Age group: Age at survey (y) n(%) 5-14 y: NA 15-19: 1518(33) 20-24: 1440(23) 25-29: 1174(13) 30-34: 1424(11) 35-39: 1601(9) 40-45: 2434(10)	603	0.06	NR	NR
Oeffinger et al	2003	USA/Canada (Childhood Cancer Survivor Study)	Obesity	Prevalence	1 year	2,516 Female: 1323 Male: 1193	Mean age: 29.0 years SD: 7.3 years Median: 28.0 years Range:18-56 years	372	0.148	NA	NA	NA	NA	NA	NA	Overlapping population within the reported outcome (e.g., CCSS)
Landy et al	2013	USA	Obesity	Prevalence	Up to 4 years	30	Age group, years: (n) 5 to 12 (13) 13 to 18 (7) 19 to 29 (8) 30 or older (2)	6	0.2	NA	NA	NA	NA	NA	NA
Dixon et al	2020	USA/Canada (Childhood Cancer Survivor Study)	Obesity	Prevalence	Median 20 years	5,051 Female: 2643 Male: 2408	Age at follow-up Median (range): 35.9 (3.1-68.9) years	1238	24.8%	NA	NA	NA	NA	NA	NA
Armstrong et al	2013	USA/Canada (Childhood Cancer Survivor Study)	Obesity	Prevalence	NA	3.159	Median (range); 36,0 (7,1-62,6)	727	0.231	NA	NA	NA	NA	NA	NA	Overlapping population within the reported outcome (e.g., CCSS)
Essig et al	2014	USA/Canada (Childhood Cancer Survivor Study)	Obesity	Prevalence	Median 18·4 years (range 0·0–33·0)	2,232 Female: 1105 Male: 1127	Age at most recent questionnaire < 20: 199 20-29: 921 30-39: 842 40-60: 270	448	0.21	NA	NA	NA	NA	NA	NA	Overlapping population within the reported outcome (e.g., CCSS)
Ehrhardt et al	2019	USA/Canada (Childhood Cancer Survivor Study)	Obesity	Prevalence	18.5 years (range, 15.1 to 23.7 years)	1.029	Median age (range) at assessment: 27.9 (0.3-52.3) years	225	22.9%	NA	NA	NA	NA	NA	NA	Overlapping population within the reported outcome (e.g., CCSS)
Hayek et al	2020	USA/Canada (Childhood Cancer Survivor Study)	Obesity	Prevalence	20 years	2.097	Age at assessment: Mean age: 42.9 ± 9.4 years Age at baseline questionnaire: Mean (SD): 24.5 (8.4) Range: 5-50	593	28.5%	NA	NA	NA	NA	NA	NA	Overlapping population within the reported outcome (e.g., CCSS)
Bouwman et al	2024	the Netherlands (Dutch Childhood Cancer Survivor Study - DCCSS-LATER)	Obesity	Prevalence	Up to 2 years	906	Mean (SD): 33.7 (9.8)	NA	0.094	NR	NR	NR	9.3%	NR	NR
Pain and other symptoms
Lu et al	2011	USA/Canada (Childhood Cancer Survivor Study)	Pain/abnormal sensations	Prevalence	Up to 16 years	3,034 Female: 1605 Male: 1429	Age at questionnaire (y): 0-9: 15 10-14: 25 15-19: 20 20-29: 20 ≥ 30: 6	191	6.3%	NA	NA	NA	NA	NA	NA
Rueegg et al	2012	Switzerland	Pain/fatigue syndromes	Prevalence (95% CI)	Up to 27 years	534	Age groups (Years): < 20: 110 - 29.9: 293 30 - 39.9: 111 ≥ 40: 20	0	0	NA	NA	NA	NA	NA	NA
van der Plas et al	2024	USA/Canada (Childhood Cancer Survivor Study)	Pain	Prevalence, relative risk (95% CI)	NA	706	Age at evaluation: Median: 32, IQR: 27-38	NR	10% RR:1.75 (1.32-2.32)	NA	NA	NA	NA	NA	NA	Overlapping population within the reported outcome (e.g., CCSS)
Möttönen et al	1995	Finland	Headache	Number of days per patient-years at risk	9063 days	18	Mean age 10.6, range 2.8 - 23.2	NR	1.5 days	29	Mean age 9.0, range 1.8 - 16.1	NR	3.3 days	Differences (95% CI) (number of days)	-1.8 (-2.6 to -1.1) days	Contacted the author for missing data
Ehrhardt et al	2019	USA/Canada (Childhood Cancer Survivor Study)	Severe headache	Prevalence	18.5 years (range, 15.1 to 23.7 years)	1.029	Median age (range) at assessment: 27.9 (0.3-52.3) years	82	8.0%	NA	NA	NA	NA	NA	NA	Overlapping population within the reported outcome (e.g., CCSS)
Essig et al	2014	USA/Canada (Childhood Cancer Survivor Study)	Migraines	Prevalence	Median 18·4 years (range 0·0–33·0)	2,232 Female: 1105 Male: 1127	Age group: Age at most recent questionnaire < 20: 199 20-29: 921 30-39: 842 40-60: 270	NR	0.25	NA	NA	NA	NA	NA	NA	Overlapping population within the reported outcome (e.g., CCSS)
Lu et al	2011	USA/Canada (Childhood Cancer Survivor Study)	Migraines headache	Prevalence	Up to 16 years	3.034	Age at questionnaire (y): 0-9: 15 10-14: 25 15-19: 20 20-29: 20 ≥ 30: 6	461	15.2%	NA	NA	NA	NA	NA	NA
Ehrhardt et al	2019	USA/Canada (Childhood Cancer Survivor Study)	Migraines	Prevalence	18.5 years (range, 15.1 to 23.7 years)	1.029	Median age (range) at assessment: 27.9 (0.3-52.3) years	149	14.5%	NA	NA	NA	NA	NA	NA	Overlapping population within the reported outcome (e.g., CCSS)
Sláma et al	2024	Switzerland (Swiss Childhood Cancer Survivor Study - SCCSS)	Migraines	Prevalence	Up to 13 years	999	Age at study (years) Median (IQR): 25 [18–32]	NR	0.12	NA	NA	NA	NA	NA	NA
Lu et al	2011	USA/Canada (Childhood Cancer Survivor Study)	Other frequent headaches	Prevalence	Up to 16 years	3.034	Age at questionnaire (y): 0-9: 15 10-14: 25 15-19: 20 20-29: 20 ≥ 30: 6	464	15.3	NA	NA	NA	NA	NA	NA
Lu et al	2011	USA/Canada (Childhood Cancer Survivor Study)	Use of prescribed pain medications	Prevalence	Up to 16 years	3.034	Age at questionnaire (y): 0-9: 15 10-14: 25 15-19: 20 20-29: 20 ≥ 30: 6	382	12.6%	NA	NA	NA	NA	NA	NA
Möttönen et al	1995	Finland	Stomach ache	Number of days per patient-years at risk	9064 days	18	Mean age 10.6, range 2.8 - 23.3	NR	0.5 days	30	Mean age 9.0, range 1.8 - 16.2	NR	1.5 days	Differences (95% CI) (number of days)	-1.0 (-1.5 to -0.4) days	Contacted the author for missing data
Ehrhardt et al	2019	USA/Canada (Childhood Cancer Survivor Study)	Prolonged pain in arms, legs, back	Prevalence	18.5 years (range, 15.1 to 23.7 years)	1.029	Median age (range) at assessment: 27.9 (0.3-52.3) years	71	6.9%	NA	NA	NA	NA	NA	NA	Overlapping population within the reported outcome (e.g., CCSS)
Sláma et al	2024	Switzerland (Swiss Childhood Cancer Survivor Study - SCCSS)	Prolonged pain in bones or joints	Prevalence	Up to 13 years	999	Age at study (years) Median (IQR): 25 [18–32]	NR	0.07	NA	NA	NA	NA	NA	NA
Penson et al	2023	the Netherlands (Dutch Childhood Cancer Survivor Study - DCCSS-LATER)	Chronic fatigue	Prevalence	Up to 3 years	449	Age at asssessment (years): Mean (SD): 36.8 (10.2)	70	0.156	NA	NA	NA	NA	NA	NA	Contacted the author for missing data
Amputation
Bouwman et al	2024	the Netherlands (Dutch Childhood Cancer Survivor Study - DCCSS-LATER)	Limb amputation	Prevalence	Up to 2 years	906	Mean (SD): 33.7 (9.8)	1	0.001	NA	NA	NA	NA	NA	NA
Infertility
Ehrhardt et al	2019	USA/Canada (Childhood Cancer Survivor Study)	Decreased fertility	Prevalence	18.5 years (range, 15.1 to 23.7 years)	1.029	Median age (range) at assessment: 27.9 (0.3-52.3) years	82	8.1%	NA	NA	NA	NA	NA	NA
Claessens et al	2023	the Netherlands (Dutch Childhood Cancer Survivor Study - DCCSS-LATER)	Consultation with reproductive specialist	Prevalence	Up to 2 years	185	Age at assessment (years): 18–29: 19 (10.3%) 30–39: 94 (50.8%) ≥40: 72 (38.9%)	22	0.12	NA	NA	NA	NA	NA	NA
Claessens et al	2023	the Netherlands (Dutch Childhood Cancer Survivor Study - DCCSS-LATER)	Assisted reproductive treatment (ART)	Prevalence	Up to 2 years	185	Age at assessment (years): 18–29: 19 (10.3%) 30–39: 94 (50.8%) ≥40: 72 (38.9%)	17 ovulation induction: 4 intrauterine insemination: 7 in vitro fertilization: 4 ICSI: 2	77% ovulation induction: 23.5% (p = .49) intrauterine insemination: 41.2% (p > .99) in vitro fertilization: 23.5% (p = .08) ICSI: 11.8% (p = .20)	NA	NA	NA	NA	NA	NA
Congenital anomalies
Infante rivard et al	2001	Canada (Quebec)	Congenital anomalies	Prevalence	Up to 13 years	1,015 Male: 518 Female: 493 Unknown: 4	Mean: 5.01799 Median: 3.968515 SD: 3.701114 IQR: 3.980835 Range: (0.788501 - 26.39836)	61	12.4%	1098 Male: 593 Female: 499 Unknown: 6	Mean: 4.856097 Median: 3.712526 SD: 3.445513 IQR: 3.998631 Range: (0.4626968 - 20.98836)	36	7.3	Adjusted OR (95% CI)	1.54 (0.99-2.41)
Byrne et al	1995	USA	Birth defects	Prevalence	Up to 3 years	84		12	0.14	NA	NA	NA	NA	NA	NA
Comorbidities
Bouwman et al	2024	the Netherlands (Dutch Childhood Cancer Survivor Study - DCCSS-LATER)	Comorbidities	Prevalence	Up to 2 years	906	Mean (SD): 33.7 (9.8)	1-2: 185 >2: 7	1-2: 21,3% >2: 0,8%	NA	NA	NA	NA	NA	NA	Overlapping population within the reported outcome (e.g., CCSS)
Sláma et al	2024	Switzerland (Swiss Childhood Cancer Survivor Study - SCCSS)	Any CHC (one or more)	Prevalence	Up to 13 years	999	Age at study (years) Median (IQR): 25 [18–32]	NR	0.48	NA	NA	NA	NA	NA	NA
Oeffinger et al	2006	USA/Canada (Childhood Cancer Survivor Study)	Any CHC	Prevalence	NA	3.034	NR	grade 1-4: 1117 Grade 3-4: 158 ≥ 2: 397 ≥ 3: 163	grade 1-4: 36,8% Grade 3-4: 5,2% ≥ 2: 13,1% ≥ 3: 5,4%	NA	NA	NA	NA	NA	NA
Streefkerk et al	2024	the Netherlands (Dutch Childhood Cancer Survivor Study - DCCSS-LATER)	Clincally relevant validated outcomes (2-4)	Prevalence	NA	1.066	Median age at questionnaire: 31.9 (24.5-39.4)	51	0.21	NA	NA	NA	NA	NA	NA
Infections
Sherief et al	2019	Egypt	HCV positivity	Prevalence	Up to 2 years	274	Age groups: (year) for all family members ≤10 y: 200 -20: 50 -30: 162 -40: 18 ≥ 50: 20	12	0.04	NA	NA	NA	NA	NA	NA
Adverse health behaviors
Hayek et al	2020	USA/Canada (Childhood Cancer Survivor Study)	Smoking	Prevalence	20 years	2.097	Age at assessment: Mean age: 42.9 ± 9.4 years Age at baseline questionnaire: Mean (SD): 24.5 (8.4) Range: 5-50	405	19.3%	NA	NA	NA	NA	NA	NA
Molgaard-Hansen et al	2010	Finland/Iceland/Norway/Sweden	Smoking	Prevalence	2 years	86 Female: 51 Male: 35	Age at questionnaire (y): 0-9: 15 10-14: 25 15-19: 20 20-29: 20 ≥ 30: 6	11	0.24	NA	NA	NA	NA	NA	NA
Ng et al	2005	USA	Smoking	Prevalence	NA	224	Median age at study entry: 44 years (range 16–79) Median age (years): 46	106	0.47	NA	NA	NA	NA	NA	NA
Bouwman et al	2024	the Netherlands (Dutch Childhood Cancer Survivor Study - DCCSS-LATER)	Daily smoking	Prevalence	Up to 2 years	906	Mean (SD): 33.7 (9.8)	NR	0.134	NR	NR	NR	0.224	NR	NR
Buchbinder et al	2015	USA/Canada (Childhood Cancer Survivor Study)	Smoking status	OR (+ 95% CI)	Up to 16 years	1.974	Median (range) at diagnosis: 8 (3-14) Median (range) at assessment: 38 (31-44)	Current smoker: 312 Former smoker: 468 Never smoker: 1,194	NR	24.056	Age group at interview (%): 18-39 years: 40,5% >40 years: 59,5%	Current smoker: 4,618 Former smoker: 5,043 Never smoker: 14,395	NR	OR (+ 95% CI)	Current smoker: 0.83 (0.73-0.94) Former smoker: 1.21 (1.08-1.35) Ever smoker: 1.02 (0.93-1.12)	Overlapping population within the reported outcome (e.g., CCSS)
Bouwman et al	2024	the Netherlands (Dutch Childhood Cancer Survivor Study - DCCSS-LATER)	Excessive alcohol consumption	Prevalence	Up to 2 years	906	Mean (SD): 33.7 (9.8)	NR	0.088	NR	NR	NR	0.092	NR	NR
Lown et al	2012	USA/Canada (Childhood Cancer Survivor Study)	Risky and heavy drinking	Prevalence	Up to 16 years	3.034	Mediam (range): 29 (18-56)	NR	Risky: 20,3% Heavy: 10,4%	5.712	Range: 18-56	NR	Risky: 16,2 Heavy: 8,5	OR (+ 95% CI)	Risky drinking: 1,3 (1,1-1,6) Heavy drinking: 1,3 (1,0-1,6)
Healthcare service utilization
Hospitalization
Auger et al	2022	Canada	Any hospitalization	Hospitalization rates per 1000 person-years (+ 95% CI)	Up to 14 years	1.6	Age groups: year of birth [n(%)] 2006-2010: 623 (38.9) 2011-2015: 691 (43.2) 2016-2019: 286 (17.9)	295	50.7 (45.2-56.8)	32000	Age groups: year of birth [n(%)] 2006-2010: 12,241 (38.3) 2011-2015: 13,696 (42.8) 2016-2019: 6063 (18.9)	5279	44.7 (43.5-45.9)	Hazard ratios (+ 95% CI)	1.15 (1.02-1.29)
Feudtner et al	2021	USA	Any hospitalization	Incidence rate per person-years (mean (SD))	3 years	2,072 Female: 1020 Male: 1052	Mean [SD] age: 12.1 [6.5] years	44 Male: 16 Female: 28	Sisters: 0.05 (0.6) Brothers: 0.02 (0.3)	4058 Female: 1915 Male: 2143	Mean [SD] age: 12.1 [6.5] years	99 Male: 52 Female: 47	Sisters: 0.04 (0.3) Brothers: 0.03 (0.2)	Incidence rate ratios (IRRs) with 95% CI	Female: 1.7 (0.82-3.5) Male: 0.95 (0.51-1.8)
Molgaard-Hansen et al	2010	Finland/Iceland/Norway/Sweden	Any hospitalization	Prevalence	2 years	86 Female: 51 Male: 35	Age at questionnaire (y): 0-9: 15 10-14: 25 15-19: 20 20-29: 20 ≥ 30: 6	34	0.4	NA	NA	NA	NA	NA	NA
Desai et al	2021	Canada	Any hospitalization	Rate per 100 person-years	Median 10 years	7.591	Median age at index: 6 years, median age at last follow-up: 17 years Median (IQR): 5 (0–10)	NR	5.2 (95% CI 5.0–5.4)	30364	NR	NR	4.5 (95% CI 4.5–4.6)	Rate ratio	1.1, 95% CI 1.1– 1.2	Contacted the author for missing data
Ou et al	2017	USA	Any hospitalization	Rate per 100 person-years	1009,29 person years	232	Mean (range) at cohort entry: 11,3 (5,1-24,3)	NR	2,69 (95% CI, 1,01-7,18)	503	Mean (range) at cohort entry: 11,4 (5,1-26,6)	NR	1,87 (95% CI, 1,13-3,09)	NR	NR
Tacyidiz et al	2024	Turkey	Healthcare utilization	Prevalence	NA	56	Median age: 19.81 ± 5.85	0	0	NA	NA	NA	NA	NA	NA
ED visits/urgent care
Desai et al	2021	Canada	ED visits	Rate per 100 person-years	Median 10 years	7.591	Median age at index: 6 years, median age at last follow-up: 17 years Median (IQR): 5 (0–10)	NR	46.5 (95% CI 46.0–46.9)	30364	NR	NR	42.4 (95% CI 42.2–42.6)	Rate ratio	1.1, 95% CI 1.1–1.1	Contacted the author for missing data
Feudtner et al	2021	USA	ED visits	Incidence rate per person-years (mean (SD))	3 years	2,072 Female: 1020 Male: 1052	Mean [SD] age: 12.1 [6.5] years	339 Male: 181 Female: 158	Sisters: 0.3 (1.0) Brothers: 0.2 (0.7)	4058 Female: 1915 Male: 2143	Mean [SD] age: 12.1 [6.5] years	606 Male: 333 Female: 273	Sisters: 0.2 (0.9) Brothers: 0.2 (0.6)	Incidence rate ratios (IRRs) with 95% CI	Female: 1.17 (0.9-1.53) Male: 1.22 (0.96-1.52)
Feudtner et al	2021	USA	Urgent care	Incidence rate per person-years (mean (SD))	3 years	2,072 Female: 1020 Male: 1052	Mean [SD] age: 12.1 [6.5] years	291 Male: 147 Female: 144	Sisters: 0.3 (0.8) Brothers: 0.2 (0.7)	4058 Female: 1915 Male: 2143	Mean [SD] age: 12.1 [6.5] years	569 Male: 270 Female: 299	Sisters: 0.3 (0.8) Brothers: 0.2 (0.6)	Incidence rate ratios (IRRs) with 95% CI	Female: 0.97 (0.75-1.43) Male: 1.22 (0.96-1.52)
Prescriptions
Feudtner et al	2021	USA	All prescriptions (except mental health)	Incidence rate per person-years (mean (SD))	3 years	2,072 Female: 1020 Male: 1052	Mean [SD] age: 12.1 [6.5] years	835 Male: 425 Female: 410	Sisters: 7.1 (12.5) Brothers: 5.1 (9.9)	4058 Female: 1915 Male: 2143	Mean [SD] age: 12.1 [6.5] years	860 Male: 414 Female: 446	Sisters: 4.5 (7.3) Brothers: 3.2 (7.4)	Incidence rate ratios (IRRs) with 95% CI	Female: 1.97 (1.63-2.39) Male: 1.95 (1.61-2.35)
Molgaard-Hansen et al	2010	Finland/Iceland/Norway/Sweden	Medications	Prevalence	2 years	86 Female: 51 Male: 35	Age at questionnaire (y): 0-9: 15 10-14: 25 15-19: 20 20-29: 20 ≥ 30: 6	8	0.09	NA	NA	NA	NA	NA	NA
ART, assisted reproductive treatment; CCSS, childhood cancer survivor study; CHC, chronic health conditions; CI, confidence interval; CNS, central nervous system; DCCSS, dutch childhooc cancer survivor study; ED, emergency department; HCV, hepatitis C virus; HR, hazard ratio; IQR, interquartile range; IRR, incidence rate ratio; NA, not applicable; NR, not reported; OR, odds ratio; SCCSS, swiss ch…

## Sheet: eTable 4
eTable 4. JBI checklist
Author Last Name	Year	Country	1. Was the sample frame appropriate to address the target population?	2. Were study participants sampled in an appropriate way?	3. Was the sample size adequate?	4. Were the study subjects and the setting described in detail?	5. Was the data analysis conducted with sufficient coverage of the identified sample?	6. Were valid methods used for the identification of the condition?	7. Was the condition measured in a standard, reliable way for all participants?	8. Was there appropriate statistical analysis?	9. Was the response rate adequate, and if not, was the low response rate managed appropriately?	# of No or Unclear	Low Risk (<3 No/Unclear)	Moderate Risk (3-4 No/Unclear)	High Risk (5-6 No/Unclear)	Risk of Bias
Armstrong et al	2013	USA/Canada	Yes	Yes	Yes	Yes	Yes	Yes	Yes	Yes	Yes	0	X			Low
Auger et al	2022	Canada	Yes	Yes	Yes	Yes	Yes	Yes	Yes	Yes	Yes	0	X			Low
Baker et al	2010	USA	Yes	Yes	Yes	Yes	Yes	Yes	Yes	Yes	Yes	0	X			Low
Belle et al	2018	Switzerland	Yes	Yes	Yes	Unclear	Yes	Unclear	Yes	Yes	Yes	2	X			Low
Belle et al	2018	Switzerland	Yes	Yes	Yes	Yes	Yes	Yes	Yes	Yes	Yes	0	X			Low
Birch et al	1990	England	Yes	Yes	Unclear	Yes	Yes	Yes	Yes	Yes	Yes	1	X			Low
Bouwman et al	2024	The Netherlands	Yes	Yes	Yes	Yes	Yes	Unclear	Unclear	Yes	Yes	2	X			Low
Bowers et al	2005	USA	Yes	Yes	Yes	Yes	Yes	Unclear	Unclear	Yes	Yes	2	X			Low
Buchbinder et al	2015	USA/Canada	Yes	Yes	Yes	Yes	Yes	Yes	Unclear	Yes	Yes	1	X			Low
Byrne et al	1995	USA	Yes	Yes	Yes	Unclear	Unclear	Unclear	Yes	Yes	Yes	3		X		Moderate
Chow et al	2014	USA/Canada	Yes	Yes	Unclear	Yes	Yes	Yes	Yes	Yes	Yes	1	X			Low
Chow et al	2017	USA/Canada	Yes	Unclear	Yes	No	Yes	Yes	Unclear	Yes	Yes	3		X		Moderate
Claessens et al	2023	USA	Yes	Yes	Yes	Yes	Yes	Unclear	Unclear	Yes	Yes	2	X			Low
Del Risco Kollerud et al	2018	Norway	Yes	Yes	Yes	Unclear	Yes	Yes	Yes	Yes	Yes	1	X			Low
Desai et al	2021	Canada	Yes	Yes	Unclear	Yes	Yes	Yes	Yes	Yes	Yes	1	X			Low
Dixon et al	2020	USA/Canada	Yes	Yes	Yes	Yes	Yes	Yes	Yes	Yes	Yes	0	X			Low
Dixon et al	2022	USA/Canada	Yes	Yes	Yes	Yes	Yes	Yes	Unclear	Yes	Yes	1	X			Low
Ehrnhardt et al	2019	USA/Canada	Yes	Yes	Unclear	Yes	Yes	Yes	Yes	Yes	Yes	1	X			Low
Essig et al	2014	USA/Canada	Yes	Yes	Yes	Yes	Yes	Yes	Unclear	Yes	Yes	1	X			Low
Feudtner et al	2001	USA	Yes	Yes	Yes	Yes	Yes	Yes	Yes	Yes	Yes	0	X			Low
Friedman et al	2005	USA/Canada	Yes	Yes	Yes	Yes	Yes	Yes	Yes	Yes	Yes	0	X			Low
Hartley et al	1991	USA/Canada	Yes	Yes	Unclear	No	Unclear	Yes	Yes	Yes	Yes	4		X		Moderate
Hayek et al	2019	USA/Canada	Yes	Yes	Yes	Yes	Yes	Yes	Yes	Yes	Yes	0	X			Low
Infante-Rivard et al	2001	Canada	Yes	Yes	Yes	No	Yes	Yes	Unclear	Yes	Yes	2	X			Low
Infante-Rivard et al	2003	Canada	Yes	Yes	Yes	Yes	Yes	Yes	Yes	Yes	Yes	0	X			Low
Landy et al	2013	USA	Yes	Yes	Unclear	Yes	Yes	Yes	Yes	Yes	Yes	1	X			Low
Lown et al	2012	USA/Canada	Yes	Yes	Yes	Yes	Yes	Yes	Unclear	Yes	Yes	1	X			Low
Lu et al	2011	USA/Canada	Yes	Yes	Yes	Unclear	Yes	Unclear	Yes	Yes	Yes	2	X			Low
Meacham et al	2009	USA/Canada	Yes	Unclear	Yes	Yes	Yes	Yes	Yes	Yes	Yes	1	X			Low
Molgaard-Hansen et al	2010	Finland/Iceland/Norway/Sweden	Yes	Yes	Yes	Yes	Unclear	Unclear	Unclear	Yes	Yes	3		X		Moderate
Möttönen et al	1995	Finland	Yes	Unclear	Unclear	No	Unclear	Unclear	Unclear	Yes	Yes	6			X	High
Ng et al	2005	USA	Yes	Yes	Unclear	Yes	Yes	Unclear	Yes	Yes	Yes	2	X			Low
Oeffinger et al	2003	USA/Canada	Yes	Yes	Yes	Unclear	Yes	Unclear	Yes	Yes	Yes	2	X			Low
Oeffinger et al	2006	USA/Canada	Yes	Yes	Yes	Yes	Yes	Yes	Yes	Yes	Yes	0	X			Low
Ou et al	2017	USA	Yes	Yes	Yes	Yes	Yes	Yes	Yes	Yes	Yes	0	X			Low
Penson et al	2023	The Netherlands	Yes	Yes	Yes	Yes	Yes	Yes	Yes	Yes	Yes	0	X			Low
Rueegg et al	2012	Switzerland	Yes	Yes	Yes	Unclear	Yes	Unclear	Yes	Yes	Yes	2	X			Low
Sherief et al	2019	Egypt	Yes	Yes	Unclear	Yes	Yes	Yes	Yes	Yes	Yes	1	X			Low
Sláma et al	2024	Switzerland	Yes	Yes	Yes	Yes	Yes	Unclear	Unclear	Yes	Yes	2	X			Low
Streefkerk et al	2024	The Netherlands	Yes	Yes	Yes	Yes	Yes	Unclear	Unclear	Yes	Yes	2	X			Low
Tacyildiz et al	2024	Turkey	Yes	Unclear	Unclear	Yes	Unclear	Yes	Yes	Yes	Yes	3		X		Moderate
von der Plas et al	2024	USA/Canada	Yes	Yes	Yes	Yes	Yes	Unclear	Unclear	Yes	Yes	2	X			Low
Winther et al	2001	Finland/Iceland/Norway/Sweden/Denmark	Yes	Yes	Yes	Yes	Yes	Yes	Yes	Yes	Yes	0	X			Low
Yu et al	2017	Denmark, Sweden	Yes	Yes	Yes	Yes	Unclear	Yes	Yes	Yes	Yes	1	X			Low
															Low	38
															Moderate	5
															High	1
